# Supplementary material for: Sex differences in the intergenerational link between maternal and neonatal whole blood DNA methylation: a genome-wide analysis in 2 birth cohorts
Source: Clin Epigenetics. 2023 Mar 25;15:51. doi: 10.1186/s13148-023-01442-8 (PMC10040137; doi:10.1186/s13148-023-01442-8)
Supplement: Supplementary file 2 — Additional file 2. Supplementary Tables. [file 13148_2023_1442_MOESM2_ESM.xlsx]

## Sheet: Table_S1
Supplementary Table S1. Associations between maternal and neonatal methylation levels for individual DNAm sites.
			Overall effect (LRT)		Sex-DNAm interaction effect
DNAm_site	Chr.	BP	Raw_P	FDR	Beta	s.e.	P	FDR	Mapped gene
cg26928153	1	10848	0.000397715	0.00537649	0.113898	0.059552	0.0566282	0.912488	DDX11L1
cg16269199	1	10850	7.07108e-05	0.00121576	0.0919366	0.0694393	0.186382	0.956863	DDX11L1
cg26679879	1	564501	6.96696e-16	2.16803e-13	0.125488	0.0939758	0.182648	0.956404	LOC101928626
cg22519184	1	564504	6.57529e-14	1.13035e-11	0.193182	0.0928523	0.0382129	0.899631	LOC101928626
cg24063007	1	714621	0.00320208	0.0300098	-0.0177197	0.104443	0.865378	0.997674	LOC100288069
cg09499020	1	752495	2.76461e-05	0.000535671	-0.112582	0.0798618	0.159531	0.952026	FAM87B
cg11954957	1	758829	7.33851e-05	0.00125563	-0.0248018	0.0820728	0.762687	0.995836
cg16736630	1	779995	2.96857e-05	0.000569547	-0.0895851	0.0607554	0.141251	0.949024	LOC643837
cg03128332	1	805338	0.000102334	0.00167704	-0.135927	0.0770452	0.078572	0.929896	FAM41C
cg10988531	1	813317	6.54169e-05	0.00113587	-0.0634395	0.0826982	0.443533	0.982528	FAM41C
cg05321646	1	824844	0.00172325	0.0182477	-0.112416	0.0587726	0.0566089	0.912464
cg13938959	1	834183	4.82808e-09	2.43032e-07	-0.025314	0.0919029	0.78314	0.996072
cg12445832	1	834295	6.11964e-07	1.84367e-05	0.123407	0.0871529	0.157679	0.951766
cg04195702	1	838486	0.0018329	0.0191829	0.00872433	0.0957518	0.927455	0.998707
cg01062849	1	838731	0.0033509	0.0311122	-0.154789	0.102827	0.133152	0.946626
cg08128007	1	839435	3.26279e-14	6.12107e-12	-0.00922704	0.0895687	0.91801	0.998422
cg23733394	1	839752	5.94814e-27	1.95026e-22	-0.0658984	0.0907601	0.468285	0.984185
cg08900511	1	843581	7.07577e-08	2.69509e-06	0.132963	0.0785659	0.0914757	0.932075
cg04364728	1	845810	1.5616e-06	4.23933e-05	-0.0692176	0.0986834	0.483518	0.984694
cg05151709	1	846155	5.46344e-05	0.000970223	-0.112463	0.0978054	0.250993	0.965719
cg08546707	1	846195	0.00140094	0.0154054	0.0106329	0.0901178	0.906145	0.998365
cg20825023	1	846742	2.421e-08	1.03138e-06	-0.151448	0.0788092	0.0554641	0.911582
cg15105996	1	855445	0.0049399	0.0421204	0.126043	0.0651914	0.0539994	0.910159	FLJ39609
cg01789792	1	858547	1.80346e-15	4.94448e-13	-0.000674145	0.0807451	0.993343	0.999943
cg16352085	1	859719	0.000595112	0.00756575	-0.00151634	0.0797113	0.984834	0.999687	SAMD11
cg05527507	1	861265	5.22518e-05	0.000933979	-0.0671316	0.0911975	0.462161	0.983854	SAMD11
cg14156792	1	870958	1.80339e-16	6.81426e-14	0.0511407	0.0892744	0.567119	0.989274	SAMD11
cg24997886	1	871033	2.57936e-11	2.24598e-09	0.069104	0.0943776	0.464537	0.983935	SAMD11
cg01727431	1	871057	4.3474e-17	2.00506e-14	0.0458425	0.0870166	0.598653	0.990091	SAMD11
cg10146935	1	871308	9.45743e-11	7.18552e-09	0.085336	0.0905678	0.34673	0.974462	SAMD11
cg02439789	1	871441	7.06945e-14	1.20553e-11	0.05929	0.0904546	0.512603	0.985903	SAMD11
cg24362661	1	871546	3.09391e-12	3.42501e-10	0.0179701	0.0909503	0.843489	0.997104	SAMD11
cg00582671	1	872235	0.00294139	0.0280384	-0.0143094	0.0640998	0.823483	0.996816	SAMD11
cg13904806	1	874697	5.9204e-07	1.78984e-05	0.0528604	0.0972553	0.58712	0.989445	SAMD11
cg04121631	1	875345	1.03747e-11	1.00437e-09	0.0984489	0.0926351	0.288632	0.969119	SAMD11
cg06511482	1	882546	0.00332809	0.030949	-0.113404	0.0959479	0.238044	0.963307	NOC2L
cg00113194	1	884869	0.00186303	0.0194348	-0.097032	0.0525438	0.0656463	0.919957	NOC2L
cg02452688	1	893414	1.02529e-05	0.000223978	0.0822834	0.0836717	0.326094	0.972497	NOC2L
cg22114309	1	895869	0.000121619	0.00194717	0.058425	0.0684644	0.394048	0.979496	KLHL17;NOC2L
cg00328058	1	901062	0.00534033	0.0447134	0.0379565	0.0807989	0.638818	0.991913	PLEKHN1;KLHL17;PLEKHN1
cg02835406	1	901287	0.000511489	0.00665651	-0.098829	0.0752377	0.189866	0.957014	PLEKHN1;PLEKHN1
cg25742326	1	901449	6.24743e-06	0.000144739	-0.0918378	0.0861706	0.287272	0.968814	PLEKHN1;PLEKHN1
cg06324192	1	903543	8.66643e-05	0.00145151	-0.058494	0.0715033	0.413886	0.981133	PLEKHN1;PLEKHN1
cg10175834	1	908749	4.16301e-05	0.000765971	-0.0779472	0.0930203	0.402632	0.980197	PLEKHN1;PLEKHN1
cg05505459	1	911995	1.81063e-22	6.59629e-19	-0.09652	0.0915489	0.292482	0.969447	C1orf170
cg09582238	1	916663	0.000466287	0.00615175	-0.0445325	0.094031	0.636088	0.99157	PERM1;PERM1
cg22583825	1	917571	0.00111385	0.0127529	-0.168938	0.0978421	0.0851245	0.930446	PERM1;PERM1
cg03648020	1	931327	3.08451e-15	7.92926e-13	-0.0617628	0.0951027	0.51649	0.986098
cg01922485	1	942696	0.000557403	0.00715482	0.0328159	0.0633325	0.604683	0.990297
cg26155170	1	943064	0.00116199	0.0132063	-0.0334536	0.0742575	0.652627	0.992517
cg22020633	1	946683	0.000289849	0.00410881	-0.110743	0.0724245	0.127158	0.944316
cg01768082	1	946875	5.39593e-19	4.79933e-16	0.0127198	0.0878795	0.885	0.998098
cg26837773	1	947091	2.74837e-17	1.35416e-14	0.0381471	0.0843471	0.651363	0.99247
cg20062691	1	949392	1.18806e-11	1.13223e-09	0.0780282	0.09481	0.411077	0.98078	ISG15
cg04788999	1	949850	1.15774e-13	1.86264e-11	-0.0069212	0.0924957	0.940395	0.999075	ISG15
cg09363892	1	954619	0.000489167	0.00640977	0.124838	0.100694	0.215899	0.960792	AGRN
cg03185752	1	954631	0.000198339	0.00296902	0.122877	0.0908688	0.177179	0.956013	AGRN
cg24704476	1	956799	0.0010051	0.011719	0.0687215	0.0857636	0.423514	0.981495	AGRN
cg13100600	1	958351	4.46158e-09	2.26161e-07	0.137593	0.0788293	0.0817928	0.930145	AGRN
cg07787977	1	962651	4.0024e-07	1.26426e-05	-0.0183642	0.0906375	0.839558	0.997016	AGRN
cg25774148	1	964497	0.00149783	0.0162691	0.050659	0.0750168	0.499935	0.985315	AGRN
cg02288964	1	967561	0.00418741	0.0370542	0.0673209	0.0830448	0.41812	0.981137	AGRN
cg18147233	1	970294	0.00326956	0.0305176	0.0244464	0.0887369	0.783102	0.996072	AGRN
cg20594982	1	976707	7.33841e-08	2.78586e-06	0.066499	0.0935031	0.477442	0.984551	AGRN
cg09792712	1	983545	0.00514401	0.0434458	-0.107716	0.0978425	0.2717	0.967695	AGRN
cg08387293	1	984383	6.02232e-06	0.000140177	0.0133439	0.0816491	0.870275	0.997884	AGRN
cg23801338	1	985239	3.47542e-07	1.11533e-05	0.0448275	0.100908	0.657147	0.992608	AGRN
cg04919596	1	996054	0.000710111	0.00878014	-0.0476168	0.0943093	0.61395	0.990704
cg09123721	1	998638	8.54294e-08	3.19339e-06	0.200953	0.0925781	0.0306387	0.891428
cg21139076	1	999826	1.23209e-06	3.43716e-05	-0.205316	0.0992768	0.0393719	0.900506
cg07549208	1	999888	2.56364e-05	0.000500994	-0.0837141	0.100095	0.403537	0.980197
cg21779088	1	1000856	4.1237e-05	0.000759531	-0.113525	0.0925378	0.220733	0.961493
cg04891761	1	1001973	0.00573079	0.0471905	-0.0601367	0.103395	0.561199	0.989053
cg10955566	1	1003126	0.00031575	0.00442364	0.141374	0.0866765	0.103789	0.93676
cg08709360	1	1003376	0.00209137	0.0213439	0.113183	0.094939	0.234013	0.963178
cg15899727	1	1003529	1.6654e-06	4.48565e-05	0.0943166	0.0716825	0.189128	0.957014
cg18432292	1	1003755	1.40223e-14	2.94804e-12	-0.10054	0.0838028	0.231068	0.962965
cg08750554	1	1005100	0.000363465	0.00498466	-0.0797679	0.0968232	0.410592	0.980715
cg00478379	1	1009781	2.90682e-05	0.000559439	-0.0185373	0.0699175	0.791066	0.996271	RNF223
cg10782557	1	1010139	0.00441392	0.0386032	0.0450599	0.0978987	0.645611	0.992248	RNF223
cg13754917	1	1010209	0.00194345	0.0201132	-0.151601	0.100589	0.13269	0.946568	RNF223
cg22044028	1	1015392	2.16828e-18	1.54246e-15	0.0279366	0.0860026	0.745502	0.995219
cg15576492	1	1015447	3.91668e-15	9.73878e-13	-0.0359628	0.0884696	0.684627	0.993632
cg11200797	1	1016470	1.8752e-15	5.1159e-13	-0.0383994	0.0813923	0.63738	0.991716
cg04794393	1	1018118	0.000487064	0.00638592	-0.0740757	0.100162	0.460071	0.983793	C1orf159
cg18025136	1	1050579	5.25442e-05	0.00093879	0.1391	0.0927083	0.134422	0.946811	C1orf159
cg05528516	1	1070040	1.92199e-06	5.10001e-05	-0.0158362	0.081163	0.845416	0.997104
cg15822328	1	1072197	0.000900837	0.0107034	0.0130631	0.0665027	0.844389	0.997104
cg14824543	1	1076166	0.00189375	0.0196975	-0.0445746	0.0971433	0.646627	0.992306
cg21862126	1	1076296	2.64757e-11	2.30204e-09	0.0551946	0.0921456	0.54957	0.988499
cg12097325	1	1076431	5.37853e-10	3.39758e-08	0.0641362	0.0925972	0.489002	0.984899
cg03760138	1	1079260	3.40318e-07	1.09455e-05	0.00705061	0.0896098	0.937332	0.998962
cg11811960	1	1085580	3.8589e-06	9.46431e-05	0.108946	0.0753103	0.148907	0.95084
cg05929553	1	1086836	0.00147768	0.0160925	0.116795	0.0817606	0.15405	0.951458
cg00082285	1	1097270	0.000353305	0.00486549	-0.165928	0.0887448	0.062367	0.917724
cg04972348	1	1100035	4.62484e-06	0.000111068	-0.00210917	0.0777933	0.978386	0.999575
cg06618740	1	1100126	0.00143143	0.0156832	-0.0723008	0.0888413	0.416308	0.981137
cg15414773	1	1100360	0.000386116	0.00524348	0.0671182	0.0830164	0.419362	0.981209
cg14476334	1	1100557	9.70856e-07	2.77867e-05	-0.0604314	0.0715806	0.399117	0.979769
cg25101291	1	1103235	0.00154639	0.0166904	-0.0674511	0.0889201	0.448633	0.983015	MIR200A;MIR429
cg14287724	1	1105518	0.000370855	0.00506896	-0.00355656	0.0797864	0.964471	0.99946
cg23857983	1	1108690	2.43676e-12	2.77679e-10	0.00528942	0.0907652	0.953563	0.99927	TTLL10
cg27631599	1	1108820	0.0017787	0.0187203	-0.0375214	0.0923825	0.684883	0.99365	TTLL10
cg14709479	1	1108924	3.63092e-15	9.1226e-13	0.151104	0.0927224	0.104087	0.936816	TTLL10
cg01511231	1	1109676	1.01631e-15	3.01861e-13	0.148784	0.0948861	0.117789	0.942004	TTLL10
cg03278726	1	1109832	1.18523e-06	3.31861e-05	0.0074355	0.0986444	0.939958	0.999058	TTLL10
cg15417666	1	1109840	3.33089e-11	2.82601e-09	-0.233144	0.0928421	0.0124876	0.839407	TTLL10
cg08933284	1	1111095	0.00504138	0.0427698	0.0547206	0.0845005	0.517688	0.986198	TTLL10
cg04206665	1	1113501	0.000810529	0.00980775	0.163869	0.0865929	0.0592708	0.915295	TTLL10
cg07173112	1	1114698	8.74487e-05	0.00146323	0.0621248	0.0594034	0.296378	0.969774	TTLL10;TTLL10
cg17168771	1	1115378	1.35388e-05	0.000286191	0.00504712	0.0827879	0.951423	0.99927	TTLL10;TTLL10
cg14008593	1	1117473	6.67879e-08	2.56025e-06	-0.0739622	0.0946919	0.435288	0.982016	TTLL10;TTLL10
cg00699898	1	1117562	7.74953e-05	0.00131647	-0.124901	0.0867961	0.151051	0.9511	TTLL10;TTLL10
cg13089299	1	1133550	0.00576696	0.0474131	0.0127418	0.0724286	0.860459	0.997512
cg21038584	1	1141226	9.83034e-08	3.61948e-06	0.0134934	0.0817386	0.868978	0.997884	TNFRSF18;TNFRSF18;TNFRSF18
cg07671976	1	1142215	0.000641952	0.00807034	-0.0353596	0.101951	0.728932	0.994984	TNFRSF18;TNFRSF18;TNFRSF18
cg25725823	1	1142254	0.005303	0.0444695	-0.0858941	0.0881471	0.330518	0.972786	TNFRSF18;TNFRSF18;TNFRSF18
cg00086243	1	1142405	2.43349e-10	1.67031e-08	-0.168853	0.0937432	0.0725368	0.925467	TNFRSF18;TNFRSF18;TNFRSF18
cg10583942	1	1142892	5.09733e-09	2.54998e-07	0.00752382	0.0919561	0.93484	0.998907	TNFRSF18;TNFRSF18;TNFRSF18
cg07119157	1	1142932	8.97039e-06	0.000199127	0.0110435	0.0876428	0.899803	0.998261	TNFRSF18;TNFRSF18;TNFRSF18
cg25144135	1	1144012	0.000531347	0.00687172	-0.0918602	0.079702	0.249893	0.965668
cg22335801	1	1149091	0.00592056	0.0483476	0.114959	0.0950712	0.227416	0.962489	TNFRSF4
cg14661234	1	1149192	1.32481e-06	3.66085e-05	-0.0459865	0.0768854	0.550153	0.988508	TNFRSF4
cg23166857	1	1149501	1.40998e-06	3.86947e-05	-0.0731305	0.0787253	0.353572	0.975275	TNFRSF4
cg16252905	1	1150936	0.00361324	0.0329942	-0.221818	0.0883772	0.0125324	0.840138	TNFRSF4
cg26312965	1	1152547	1.02985e-06	2.92915e-05	0.0042438	0.0830696	0.959285	0.999395	SDF4;SDF4
cg07963816	1	1169972	7.05263e-06	0.000161077	-0.00619602	0.102688	0.951921	0.99927	B3GALT6;B3GALT6
cg10784110	1	1173356	2.04638e-06	5.39181e-05	0.0164714	0.0840116	0.844678	0.997104
cg06964912	1	1173622	1.4291e-10	1.03739e-08	0.084236	0.0882611	0.34055	0.973682
cg12108798	1	1173916	0.0017965	0.0188699	0.110588	0.0934136	0.237285	0.963307
cg00657094	1	1174190	0.00233883	0.0233411	0.0956709	0.0644314	0.138494	0.948315
cg20411340	1	1175370	3.25914e-16	1.127e-13	-0.000629889	0.092474	0.994569	0.999966
cg09331144	1	1176376	1.12081e-21	2.90818e-18	0.0529626	0.0823405	0.520511	0.986432
cg00211609	1	1178039	0.000218926	0.00323047	0.137155	0.0702586	0.0517277	0.909638	FAM132A
cg12345380	1	1180061	7.47654e-07	2.20395e-05	0.184383	0.0908259	0.0431142	0.904762	FAM132A
cg26314055	1	1182658	0.00604563	0.0491208	-0.00712382	0.0883374	0.935772	0.998907	FAM132A
cg15582176	1	1183528	0.000287783	0.00408306	0.0374594	0.098574	0.704168	0.994388	FAM132A
cg13440692	1	1186357	3.43772e-08	1.41038e-06	-0.0855775	0.0838194	0.30798	0.971258
cg10664344	1	1186506	2.30974e-14	4.55464e-12	0.0564352	0.0872273	0.518067	0.986234
cg21583518	1	1195531	0.00407785	0.0362832	0.0460342	0.0759894	0.545046	0.988094	UBE2J2;UBE2J2;UBE2J2;UBE2J2
cg14661139	1	1195569	2.50704e-10	1.71559e-08	0.137878	0.08592	0.109467	0.939166	UBE2J2;UBE2J2;LOC100128842;UBE2J2;UBE2J2
cg17177602	1	1196457	3.43737e-08	1.41032e-06	0.00308542	0.0867374	0.971644	0.999529	UBE2J2;UBE2J2;LOC100128842;UBE2J2;UBE2J2
cg08884932	1	1196725	1.68923e-06	4.54373e-05	-0.0667794	0.0769389	0.386021	0.978676	UBE2J2;UBE2J2;LOC100128842;UBE2J2;UBE2J2
cg11225330	1	1196747	3.50746e-05	0.00065981	-0.016341	0.0828834	0.843821	0.997104	UBE2J2;UBE2J2;LOC100128842;UBE2J2;UBE2J2
cg03525583	1	1197536	2.34535e-05	0.000463361	0.130387	0.0727433	0.0739416	0.926605	UBE2J2;UBE2J2;LOC100128842;UBE2J2;UBE2J2
cg19709095	1	1198047	0.000114107	0.00184252	-0.00524726	0.081732	0.948847	0.999163	UBE2J2;UBE2J2;LOC100128842;UBE2J2;UBE2J2
cg15578176	1	1201631	2.91093e-05	0.000560132	-0.17204	0.0861631	0.046643	0.906881	UBE2J2;UBE2J2;UBE2J2;UBE2J2
cg22670128	1	1210100	5.1241e-06	0.000121571	0.0409988	0.082242	0.618439	0.99097	UBE2J2;UBE2J2;UBE2J2;UBE2J2
cg10410269	1	1210545	0.000297798	0.00420695	-0.0905023	0.0616261	0.142858	0.949539	UBE2J2;UBE2J2;UBE2J2;UBE2J2
cg19861048	1	1216347	0.0012608	0.0141226	-0.018231	0.0620415	0.769047	0.995896	SCNN1D;SCNN1D
cg06909630	1	1217130	0.00018385	0.00278174	-0.00510891	0.0939736	0.956675	0.999321	SCNN1D;SCNN1D
cg22421766	1	1217658	0.000457647	0.00605451	0.0993004	0.0698253	0.15589	0.951752	SCNN1D;SCNN1D;SCNN1D
cg24576260	1	1217664	7.34119e-09	3.53547e-07	-0.088589	0.0837248	0.29075	0.969314	SCNN1D;SCNN1D;SCNN1D
cg25151559	1	1223442	0.00106065	0.0122533	-0.0489089	0.104835	0.641129	0.992099	SCNN1D;SCNN1D
cg18224942	1	1225781	1.36949e-25	2.9935e-21	-0.035367	0.0934578	0.705345	0.99454	SCNN1D;SCNN1D
cg20978193	1	1227307	7.33314e-18	4.34288e-15	0.13429	0.0958923	0.162283	0.952507	SCNN1D;SCNN1D
cg14728174	1	1229004	2.70585e-07	8.91483e-06	0.0422255	0.0939195	0.653286	0.99253	ACAP3
cg03003335	1	1229351	6.15437e-13	8.16722e-11	0.103791	0.0840496	0.217715	0.960928	ACAP3
cg01937247	1	1229534	1.95895e-06	5.18743e-05	0.027211	0.0899042	0.762326	0.995836	ACAP3
cg01515136	1	1229589	1.06111e-09	6.2554e-08	0.0434403	0.088484	0.62378	0.991263	ACAP3
cg16887862	1	1243669	0.00583893	0.0478543	-0.00992141	0.0931258	0.915217	0.998403	PUSL1;ACAP3
cg05397202	1	1245040	3.60364e-08	1.47151e-06	0.0461124	0.0767783	0.548505	0.988439	PUSL1
cg09862283	1	1256375	0.00479458	0.0411658	0.163204	0.0886464	0.0664669	0.920667	CPSF3L;CPSF3L;CPSF3L;CPSF3L;CPSF3L;CPSF3L;CPSF3L;CPSF3L;CPSF3L
cg26831087	1	1259070	1.47323e-09	8.40003e-08	0.0924808	0.0942713	0.327274	0.972497	GLTPD1;CPSF3L
cg05378358	1	1261040	0.00024239	0.0035228	-0.179919	0.0872744	0.0399994	0.900777	CPSF3L;CPSF3L;CPSF3L;CPSF3L;CPSF3L;CPTP
cg16430279	1	1266504	0.000204268	0.00304393	0.151402	0.0936951	0.107027	0.938296	TAS1R3
cg15365642	1	1266546	0.00427138	0.0376418	0.0237246	0.0632911	0.708002	0.994599	TAS1R3
cg14911892	1	1269219	0.00535144	0.0447846	-0.155681	0.0537157	0.003992	0.786377	TAS1R3
cg17873420	1	1285252	7.17506e-06	0.000163531	0.0201288	0.0779307	0.796336	0.996372	DVL1
cg21118819	1	1287259	1.6357e-13	2.52813e-11	-0.0159392	0.08739	0.855382	0.997501
cg03722312	1	1287994	4.49075e-11	3.68188e-09	0.0286454	0.0942381	0.761335	0.995776
cg11414742	1	1288586	2.79717e-10	1.89351e-08	-0.00920993	0.0915451	0.919922	0.998452	MXRA8
cg15472728	1	1288926	0.000156011	0.00241508	0.0437309	0.088893	0.623066	0.991228	MXRA8
cg14270725	1	1289806	4.09327e-05	0.000754544	0.0493048	0.0981726	0.615828	0.990854	MXRA8
cg15386434	1	1289835	6.82347e-06	0.000156452	0.115296	0.0950914	0.226159	0.962205	MXRA8
cg14793596	1	1290092	0.00377689	0.0341818	0.193563	0.0931175	0.0383818	0.899794	MXRA8
cg07284273	1	1290212	0.00553506	0.0459407	0.123408	0.104188	0.237037	0.963307	MXRA8
cg25063151	1	1290554	1.64541e-08	7.29494e-07	0.35275	0.0979427	0.000362555	0.569765	MXRA8
cg00040588	1	1290712	7.76628e-05	0.00131897	0.186812	0.103831	0.0728594	0.925882	MXRA8
cg27399052	1	1293868	0.000123372	0.00197099	0.114524	0.0769415	0.137542	0.947777	MXRA8
cg23036947	1	1294018	0.00101885	0.0118519	-0.0902745	0.0754186	0.232134	0.963132	MXRA8
cg17132079	1	1294140	3.97213e-08	1.60643e-06	-0.052404	0.0877734	0.550873	0.988516	MXRA8
cg22273474	1	1294265	1.12779e-06	3.17503e-05	-0.0314658	0.0855192	0.713144	0.994787	MXRA8;MXRA8;MXRA8;MXRA8;MXRA8
cg18550476	1	1294353	8.1891e-06	0.000183711	-0.0999375	0.0880462	0.257137	0.966656	MXRA8;MXRA8;MXRA8;MXRA8;MXRA8
cg00970622	1	1294362	1.45608e-07	5.13385e-06	0.155519	0.0899228	0.0846163	0.93037	MXRA8;MXRA8;MXRA8;MXRA8;MXRA8
cg13393580	1	1295077	0.00384194	0.0346383	0.00487989	0.0670748	0.942045	0.999083	MXRA8
cg26108719	1	1295147	5.77902e-05	0.00101946	0.161148	0.104611	0.124367	0.943736	MXRA8
cg13354934	1	1296093	0.000897672	0.0106717	0.0271972	0.0884377	0.758626	0.995613
cg24153574	1	1296956	0.000125955	0.0020059	0.115001	0.0861079	0.182575	0.956404
cg23569098	1	1297187	1.0488e-05	0.000228484	0.0732904	0.0896446	0.414167	0.981133	MXRA8;MXRA8
cg21165029	1	1297202	3.10874e-08	1.28961e-06	-0.0639238	0.083712	0.445617	0.982724
cg12915036	1	1297230	6.74055e-09	3.27717e-07	0.198486	0.0964029	0.0402501	0.901016	MXRA8;MXRA8
cg03400623	1	1297240	4.71993e-08	1.87521e-06	0.162803	0.0913614	0.0756314	0.927989
cg22109675	1	1297567	8.00715e-07	2.34256e-05	-0.0836457	0.0817819	0.307122	0.971097
cg15492552	1	1297576	0.000641308	0.00806337	-0.0216869	0.0764081	0.776711	0.996072
cg02416993	1	1299759	0.00213835	0.0217287	-0.0238035	0.0883705	0.787813	0.996239	MXRA8
cg16342853	1	1307118	0.000791671	0.00961327	0.0265224	0.0766708	0.729609	0.995025
cg20048602	1	1310743	0.00500373	0.0425259	-0.0945042	0.0406764	0.0207413	0.874073	AURKAIP1;AURKAIP1;AURKAIP1;AURKAIP1
cg02144516	1	1311909	1.21983e-06	3.40585e-05	0.0870077	0.076792	0.257986	0.966656	AURKAIP1;AURKAIP1;AURKAIP1
cg08158776	1	1321914	1.89089e-07	6.47961e-06	0.178459	0.0893647	0.0466104	0.906881	CCNL2;CCNL2;CCNL2;CCNL2
cg14795268	1	1341852	0.000896783	0.0106628	0.0997643	0.0719557	0.166497	0.953634	MRPL20
cg08387662	1	1342812	0.00103435	0.0120011	-0.0463304	0.0837908	0.580669	0.989411	MRPL20
cg00060374	1	1355235	3.14458e-12	3.47523e-10	0.0835134	0.055351	0.132263	0.946293	LOC441869;LOC441869
cg17265051	1	1361414	2.26145e-05	0.000448788	0.0128489	0.0784837	0.870052	0.997884	TMEM88B
cg23795938	1	1361421	2.07848e-06	5.4664e-05	-0.0217674	0.0773099	0.778449	0.996072	TMEM88B
cg10156298	1	1361476	3.38303e-09	1.7641e-07	-0.0319821	0.0759797	0.674068	0.993187	TMEM88B
cg09368716	1	1361655	1.49393e-06	4.07694e-05	-0.04893	0.0857212	0.568503	0.989295	TMEM88B
cg12208770	1	1361666	4.26314e-09	2.17033e-07	-0.101904	0.0864265	0.239177	0.963307	TMEM88B
cg26863172	1	1361729	1.37716e-09	7.90222e-08	-0.087306	0.0870825	0.316771	0.972148	TMEM88B
cg13169132	1	1362340	1.2894e-05	0.000274078	-0.111163	0.0902537	0.218912	0.961212	TMEM88B
cg04865726	1	1365911	3.02507e-06	7.63365e-05	0.0266426	0.0843942	0.752426	0.995321
cg19071098	1	1367306	6.69584e-09	3.2573e-07	-0.0359594	0.0798669	0.652819	0.992529	LOC102724312;LOC102724312;LOC102724312
cg09668627	1	1371844	8.39185e-05	0.00141116	-0.129376	0.086037	0.133565	0.94664	VWA1;VWA1
cg20255272	1	1373678	7.40519e-10	4.51758e-08	0.147915	0.101532	0.146072	0.950672	VWA1;VWA1
cg13897675	1	1374310	0.00019734	0.00295639	-0.0040141	0.0867668	0.963127	0.99946	VWA1;VWA1
cg09860601	1	1374601	0.000136936	0.00215664	-0.199353	0.0864929	0.0217663	0.874673	VWA1;VWA1
cg19639479	1	1374669	1.20441e-05	0.000258127	0.102192	0.0877552	0.245019	0.964645	VWA1;VWA1
cg21001441	1	1384038	1.97138e-05	0.000397978	-0.190713	0.094855	0.0451458	0.90559	ATAD3C
cg12841328	1	1384074	6.60301e-05	0.00114516	-0.0180308	0.0729305	0.804875	0.996542	ATAD3C
cg02136596	1	1384930	0.00232738	0.0232483	-0.156026	0.0646526	0.0163312	0.861291	ATAD3C
cg04107003	1	1397297	5.54396e-06	0.000130351	-0.0973243	0.0717725	0.17598	0.956013	ATAD3C
cg24687970	1	1397896	1.15156e-05	0.000248017	0.0533077	0.0931205	0.567383	0.989274	ATAD3C
cg00391668	1	1404073	1.3356e-06	3.6884e-05	0.10174	0.0828357	0.220199	0.961309	ATAD3C
cg03742705	1	1406266	0.00123528	0.0138894	0.00708209	0.0697151	0.919144	0.998422	ATAD3B
cg02188411	1	1411579	1.90688e-07	6.5282e-06	0.000245133	0.0732678	0.997332	0.999966	ATAD3B
cg24729577	1	1447567	0.00488953	0.0417941	0.0993732	0.0962013	0.302339	0.970513	ATAD3A;ATAD3A;ATAD3A;ATAD3A;ATAD3A
cg19517490	1	1454149	0.000326143	0.0045469	-0.0329376	0.0776019	0.671506	0.993112	ATAD3A;ATAD3A;ATAD3A
cg09259608	1	1470161	6.0287e-06	0.000140303	-0.0222436	0.0818313	0.785921	0.996109	C1orf70
cg13850380	1	1475143	0.000359816	0.0049428	-0.0068014	0.086713	0.937527	0.998997	C1orf70
cg00813378	1	1475209	7.61533e-07	2.24065e-05	-0.0919533	0.0797042	0.249427	0.965513	C1orf70
cg16306898	1	1475675	0.00240874	0.0238867	-0.048373	0.0958982	0.614287	0.990715	C1orf70
cg00784654	1	1502751	0.00477082	0.0410078	-0.189359	0.0932737	0.0431065	0.904762	SSU72
cg05338320	1	1510984	3.10205e-06	7.80482e-05	0.0335367	0.0948342	0.723828	0.994848	SSU72
cg16848272	1	1510991	2.9286e-08	1.22208e-06	0.0235989	0.0925806	0.798951	0.996423	SSU72
cg07479014	1	1534392	8.25857e-06	0.000185114	0.0694483	0.0719601	0.335171	0.973043
cg09172260	1	1536101	2.93801e-05	0.000564538	0.0624455	0.0797525	0.434168	0.981964
cg21240031	1	1536671	0.00538976	0.0450258	0.0720224	0.0631083	0.254555	0.966301	C1orf233
cg25311963	1	1546691	2.10271e-08	9.0905e-07	-0.0556762	0.0752434	0.459833	0.983791
cg07147033	1	1549615	9.26601e-05	0.00153903	-0.103498	0.0632672	0.102773	0.9365	MIB2;MIB2;MIB2;MIB2;MIB2
cg13897348	1	1549699	0.00439259	0.0384584	0.075684	0.05373	0.159852	0.952041	MIB2;MIB2;MIB2;MIB2;MIB2
cg25164153	1	1551175	0.00463183	0.0400691	0.00343195	0.0891083	0.9693	0.999485	MIB2;MIB2;MIB2;MIB2;MIB2;MIB2
cg00078456	1	1564422	4.07063e-08	1.64221e-06	0.0395041	0.0783584	0.614479	0.990737	MIB2;MIB2;MIB2;MIB2;MIB2;MIB2
cg18852096	1	1564425	6.44847e-07	1.9312e-05	0.0426744	0.0860154	0.620121	0.99097	MIB2;MIB2;MIB2;MIB2;MIB2;MIB2
cg05642789	1	1564482	7.3003e-08	2.77256e-06	0.120437	0.0782577	0.124724	0.943807	MIB2;MIB2;MIB2;MIB2;MIB2;MIB2
cg01621974	1	1564788	3.85455e-08	1.5637e-06	-0.0312424	0.0841583	0.710691	0.994624	MIB2;MIB2;MIB2;MIB2;MIB2;MIB2
cg17122213	1	1564920	3.50025e-08	1.43302e-06	-0.0115477	0.0920102	0.900197	0.998261	MIB2;MIB2;MIB2;MIB2;MIB2;MIB2
cg03427058	1	1565025	1.13961e-06	3.20414e-05	0.0146678	0.084556	0.862384	0.997587	MIB2;MIB2;MIB2;MIB2;MIB2;MIB2
cg23430652	1	1565027	2.72844e-09	1.45732e-07	0.0525411	0.0851281	0.537508	0.987471	MIB2;MIB2;MIB2;MIB2;MIB2;MIB2
cg23252997	1	1576591	0.000208997	0.00310536	0.221682	0.0857586	0.0101478	0.826038	CDK11B;CDK11B;CDK11B;CDK11B;CDK11B;CDK11B
cg20251225	1	1609551	0.00346587	0.0319458	-0.0765715	0.0654982	0.243183	0.964206	CDK11B;CDK11B;CDK11B;CDK11B;CDK11B;LOC728661;CDK11B
cg20429981	1	1609972	0.00194552	0.0201317	-0.0307313	0.0616101	0.618236	0.99097	CDK11B;CDK11B;CDK11B;CDK11B;CDK11B;LOC728661;CDK11B
cg21106418	1	1613911	0.00319572	0.0299607	-0.0662414	0.0861816	0.44264	0.982441	CDK11B;CDK11B;CDK11B;CDK11B;CDK11B;LOC728661;CDK11B
cg19018051	1	1625395	3.98682e-05	0.000737465	-0.199348	0.0856374	0.0204982	0.872967	LOC728661;CDK11B;CDK11B;CDK11B;CDK11B;CDK11B;CDK11B
cg11572942	1	1656592	0.000690355	0.00857497	0.0578336	0.0869806	0.50656	0.985567	CDK11A;CDK11B;CDK11B;CDK11B;CDK11A;CDK11B;CDK11B;CDK11B
cg16990280	1	1674679	0.000107057	0.00174328	0.0269388	0.0777594	0.729224	0.994991	SLC35E2
cg01512113	1	1680232	0.000842927	0.0101321	0.0402742	0.0771864	0.60216	0.990297
cg12406875	1	1685854	0.00483334	0.0414327	-0.094509	0.0695928	0.17534	0.955813	NADK
cg07015961	1	1687839	0.00473579	0.0407704	-0.102931	0.0940949	0.274758	0.967768	NADK;NADK;NADK;NADK
cg15688635	1	1688550	0.00227771	0.02285	0.0225107	0.063722	0.724106	0.994848	NADK;NADK;NADK;NADK;NADK
cg08937102	1	1690389	0.00249205	0.0245389	0.0878847	0.0574117	0.126738	0.944316	NADK
cg13185289	1	1707657	1.37634e-05	0.000290318	0.0359568	0.0676196	0.595239	0.989939	NADK;NADK;NADK
cg09182189	1	1709203	7.91842e-05	0.00134158	0.156226	0.082892	0.0603086	0.915887	NADK
cg18509696	1	1710424	0.0048617	0.0416205	-0.0816911	0.0720208	0.257466	0.966656	NADK;NADK;NADK
cg02400530	1	1710880	1.41691e-05	0.0002978	0.0786359	0.0707915	0.267421	0.967228	NADK;NADK;NADK
cg24163210	1	1713944	5.87038e-05	0.00103386	-0.0366076	0.0749115	0.625379	0.991401
cg00558749	1	1713950	5.97131e-06	0.000139142	-0.0337394	0.0780476	0.665798	0.99291
cg13461447	1	1714001	5.89257e-06	0.000137494	-0.07937	0.0654503	0.226081	0.962205
cg25480982	1	1748716	0.00310186	0.0292514	-0.0233558	0.0948322	0.805608	0.996542	GNB1;GNB1;GNB1
cg06196161	1	1822066	0.00225477	0.0226675	-0.0645401	0.0994022	0.516586	0.986098	GNB1
cg23982607	1	1823379	3.94655e-15	9.80293e-13	0.0255555	0.0713276	0.72035	0.994819	GNB1
cg26492771	1	1830566	0.000537159	0.00693495	-0.00697629	0.0853067	0.93487	0.998907
cg13918235	1	1840201	8.30407e-05	0.00139858	0.20681	0.101995	0.043362	0.904762
cg16926213	1	1841314	5.45134e-08	2.13418e-06	0.0507398	0.0689872	0.462536	0.983854
cg10943191	1	1850414	0.000195972	0.00293785	0.132931	0.100805	0.188143	0.957014	TMEM52
cg04758387	1	1851384	0.00589331	0.0481719	-0.0354175	0.0812203	0.66306	0.992877	TMEM52
cg04886783	1	1852216	3.65926e-05	0.00068419	0.0945454	0.0640962	0.141107	0.948915	TMEM52
cg18231054	1	1858037	0.0041726	0.0369503	0.0800119	0.067082	0.233785	0.963132
cg08967668	1	1867326	0.00233831	0.0233382	-0.036872	0.0898513	0.68179	0.993499	CFAP74
cg17747265	1	1875780	2.91594e-13	4.22022e-11	0.150225	0.0884576	0.0903557	0.930984
cg03396347	1	1875803	7.31697e-14	1.24256e-11	0.128698	0.0897119	0.152312	0.9511
cg19684894	1	1875870	8.50879e-13	1.09017e-10	0.236975	0.0894347	0.00842606	0.815203	CFAP74
cg22375575	1	1877730	0.00092649	0.0109558	-0.0195416	0.0710758	0.783526	0.996072
cg06090818	1	1886501	4.81479e-06	0.000115093	0.0141276	0.0931373	0.879523	0.997967	KIAA1751
cg11528033	1	1890152	0.00121935	0.0137443	0.00804658	0.0625787	0.897762	0.998255	KIAA1751
cg24503109	1	1897585	0.00384004	0.0346255	-0.0593968	0.103331	0.565786	0.98917	KIAA1751
cg10623290	1	1912185	6.75546e-05	0.00116812	0.161551	0.0951814	0.09054	0.931025	KIAA1751
cg14423423	1	1920111	0.00233888	0.0233413	-0.100874	0.0622211	0.10588	0.938052	CFAP74;CFAP74
cg24317585	1	1936611	0.000554313	0.00712035	0.061467	0.0677518	0.364912	0.976087	KIAA1751
cg14723606	1	1942514	0.000114503	0.00184801	-0.0175756	0.0791515	0.824406	0.996816
cg09021225	1	1946325	0.00453223	0.039396	-0.0225367	0.0811545	0.781408	0.996072
cg00546307	1	1946355	0.000694818	0.00862121	-0.079592	0.0814168	0.328962	0.97264
cg17854471	1	1950036	0.0010459	0.0121129	-0.164007	0.0947926	0.0844922	0.930279	GABRD
cg27059105	1	1950044	0.00507774	0.0430105	0.0501011	0.0914539	0.584163	0.989411	GABRD
cg24087944	1	1950111	0.00102037	0.0118675	0.00632494	0.0796996	0.936792	0.998931	GABRD
cg23288755	1	1957320	8.57629e-07	2.489e-05	0.0483923	0.0935403	0.605248	0.990297	GABRD
cg24105782	1	1957385	6.34964e-08	2.44446e-06	-0.025375	0.0929165	0.784944	0.996072	GABRD
cg04847273	1	1957620	0.00261349	0.0254986	0.0275363	0.0655722	0.674791	0.993204	GABRD
cg10837110	1	1957711	3.12963e-06	7.86723e-05	0.0638615	0.0874275	0.465609	0.984124	GABRD
cg00400948	1	1959442	8.99422e-05	0.00149969	-0.00557228	0.0729457	0.939153	0.999055	GABRD
cg19091116	1	1959497	0.000162892	0.0025052	-0.0153603	0.067353	0.819737	0.99677	GABRD
cg00889627	1	1959630	1.52867e-07	5.36427e-06	0.0533926	0.0938382	0.569735	0.989311	GABRD
cg04781796	1	1959747	1.55044e-08	6.91878e-07	0.176851	0.0854407	0.0392067	0.900166	GABRD
cg16467687	1	1959902	5.74154e-06	0.000134339	0.150319	0.0895099	0.0939855	0.932377	GABRD
cg14087574	1	1963794	0.0019965	0.0205502	0.104619	0.0673417	0.121204	0.943221
cg09752779	1	1963970	0.00114215	0.0130181	0.0955028	0.0754758	0.2066	0.959714
cg16703312	1	1974698	0.00012033	0.00192944	0.0557061	0.0704431	0.429604	0.98175
cg18120323	1	1978732	1.03381e-06	2.93948e-05	0.00633318	0.0904841	0.94424	0.999083
cg10934589	1	1979149	2.48604e-05	0.000487785	0.0231003	0.0837682	0.782893	0.996072
cg13646693	1	1979566	3.65124e-05	0.000682902	-0.167338	0.0772392	0.0309561	0.891748
cg05239544	1	1980895	5.64522e-11	4.52553e-09	-0.0417606	0.0809117	0.606096	0.990319	PRKCZ
cg05929117	1	1983033	0.000119442	0.00191766	0.0150724	0.0904507	0.867753	0.997791	PRKCZ
cg02607043	1	2024071	1.50036e-05	0.000313288	0.0586808	0.0834674	0.482505	0.984694	PRKCZ;PRKCZ;PRKCZ
cg12639453	1	2035780	2.80003e-05	0.000541676	-0.0263288	0.0782299	0.736656	0.995047	PRKCZ;PRKCZ;PRKCZ
cg13918804	1	2043761	3.7643e-18	2.46212e-15	0.0866079	0.0934034	0.354446	0.975275	PRKCZ;PRKCZ;PRKCZ
cg04315214	1	2043799	4.77294e-08	1.89387e-06	0.0689385	0.0901224	0.444827	0.982678	PRKCZ;PRKCZ;PRKCZ
cg19257562	1	2043853	1.37017e-07	4.86584e-06	0.0788344	0.0955736	0.410022	0.980624	PRKCZ;PRKCZ;PRKCZ
cg17426766	1	2046864	2.8612e-07	9.38038e-06	0.0217691	0.0855366	0.79926	0.996423	PRKCZ;PRKCZ;PRKCZ
cg19255464	1	2047101	0.00271346	0.0262884	0.115894	0.0855104	0.176199	0.956013	PRKCZ;PRKCZ;PRKCZ;PRKCZ
cg12718519	1	2058417	1.18689e-14	2.56637e-12	-0.122278	0.0900547	0.175407	0.95584	PRKCZ;PRKCZ;PRKCZ
cg18188739	1	2058941	0.000209777	0.00311547	-0.0589663	0.0738457	0.425124	0.981596	PRKCZ;PRKCZ;PRKCZ
cg15481172	1	2059086	2.85632e-13	4.14725e-11	-0.100314	0.0781813	0.200316	0.958706	PRKCZ;PRKCZ;PRKCZ
cg24557048	1	2063799	4.64695e-06	0.000111543	-0.0580339	0.0988738	0.557621	0.988641	PRKCZ;PRKCZ;PRKCZ
cg06157219	1	2063875	8.26104e-07	2.40972e-05	-0.196419	0.0996248	0.0494529	0.90783	PRKCZ;PRKCZ;PRKCZ
cg25845463	1	2064046	0.000286241	0.00406415	-0.112033	0.0903599	0.215869	0.960792	PRKCZ;PRKCZ;PRKCZ
cg15550572	1	2064441	0.00616327	0.0498556	-0.124618	0.0923437	0.178059	0.956067	PRKCZ;PRKCZ;PRKCZ
cg09560161	1	2065242	3.75181e-08	1.52631e-06	-0.0585221	0.0935948	0.532206	0.98677	PRKCZ;PRKCZ;PRKCZ
cg16048006	1	2065263	0.00477865	0.0410585	-0.0205793	0.0897271	0.818729	0.996757	PRKCZ;PRKCZ;PRKCZ
cg24042578	1	2066981	0.00388821	0.0349595	0.0948794	0.102322	0.354437	0.975275	PRKCZ;PRKCZ;PRKCZ
cg24577455	1	2069012	0.000215031	0.00318112	0.0162429	0.100175	0.871286	0.997884	PRKCZ;PRKCZ;PRKCZ
cg03732007	1	2071316	9.20119e-17	3.79914e-14	-0.111779	0.0906005	0.21813	0.960928	PRKCZ;PRKCZ;PRKCZ
cg08510499	1	2071402	2.53601e-13	3.73099e-11	-0.0316573	0.0870024	0.71618	0.994794	PRKCZ;PRKCZ;PRKCZ;PRKCZ
cg06888836	1	2074268	0.00397235	0.0355488	0.0347854	0.0802811	0.665071	0.992882	PRKCZ;PRKCZ;PRKCZ
cg00145954	1	2076496	6.51185e-09	3.17894e-07	-0.152663	0.0858728	0.0763182	0.928973	PRKCZ;PRKCZ;PRKCZ;PRKCZ
cg21271945	1	2080081	2.10007e-06	5.51595e-05	0.147639	0.0526094	0.0052945	0.80427	PRKCZ;PRKCZ;PRKCZ
cg05340048	1	2084319	0.000137068	0.00215843	-0.00319429	0.0705245	0.9639	0.99946	PRKCZ;PRKCZ;PRKCZ
cg04347414	1	2084519	0.00136451	0.0150725	-0.0387951	0.044239	0.381126	0.97801	PRKCZ;PRKCZ;PRKCZ
cg24578937	1	2090814	0.000299124	0.00422262	0.00569913	0.0668855	0.932146	0.998767	PRKCZ;PRKCZ;PRKCZ
cg24604214	1	2092394	0.00085324	0.0102341	-0.0659905	0.0681456	0.333533	0.973026	PRKCZ;PRKCZ;PRKCZ
cg18938190	1	2094291	0.000902585	0.0107194	0.050117	0.0562395	0.373476	0.977147	PRKCZ;PRKCZ;PRKCZ;PRKCZ
cg06834951	1	2099649	2.74819e-08	1.15515e-06	-0.0465937	0.0896718	0.603673	0.990297	PRKCZ;PRKCZ;PRKCZ;PRKCZ
cg15575834	1	2099845	0.00494886	0.0421774	-0.0305617	0.0874364	0.726904	0.994848	PRKCZ;PRKCZ;PRKCZ
cg15513868	1	2105154	9.32895e-05	0.00154815	0.153316	0.0954268	0.109048	0.938982	PRKCZ;PRKCZ;PRKCZ
cg15468976	1	2106222	8.28945e-06	0.00018568	-0.134878	0.0841786	0.110005	0.939644	PRKCZ;PRKCZ;PRKCZ
cg27264462	1	2106365	0.000119718	0.00192138	-0.0465168	0.0725879	0.522054	0.986616	PRKCZ;PRKCZ;PRKCZ
cg23648809	1	2106400	3.07595e-07	9.99631e-06	0.015786	0.0796897	0.843088	0.997104	PRKCZ;PRKCZ;PRKCZ
cg02393699	1	2106620	0.000343599	0.00475233	0.0226848	0.0859329	0.791951	0.996286	PRKCZ;PRKCZ;PRKCZ
cg01150497	1	2120978	9.33008e-18	5.34557e-15	-0.215987	0.0873511	0.0138923	0.847706	FAAP20;FAAP20;FAAP20;FAAP20;FAAP20
cg20300514	1	2120985	1.52892e-17	8.1152e-15	-0.22764	0.088971	0.010935	0.832438	C1orf86;LOC100128003
cg26227225	1	2121039	9.31004e-16	2.79352e-13	-0.195249	0.0930471	0.0365952	0.897937	C1orf86;LOC100128003;C1orf86
cg05337761	1	2121349	1.18842e-16	4.72022e-14	-0.0980701	0.0892562	0.272642	0.96775	C1orf86;LOC100128003;C1orf86
cg08200543	1	2121449	8.6142e-13	1.10289e-10	-0.103331	0.0882745	0.24258	0.964106	C1orf86;LOC100128003;C1orf86
cg01894875	1	2121521	2.16841e-15	5.79957e-13	-0.119569	0.0921434	0.195276	0.957757	C1orf86;LOC100128003;C1orf86
cg05873145	1	2125637	1.14635e-08	5.27997e-07	-0.167503	0.0823491	0.0427075	0.904762	FAAP20;FAAP20;FAAP20;FAAP20;FAAP20;FAAP20;FAAP20;FAAP20;FAAP20;FAAP20
cg25139754	1	2126245	0.00490219	0.0418742	0.0748763	0.0469952	0.112012	0.940219	FAAP20;FAAP20;FAAP20;FAAP20;FAAP20;FAAP20;FAAP20;FAAP20;FAAP20;FAAP20
cg08752140	1	2131086	0.000472011	0.00621624	0.0675523	0.0800765	0.399478	0.979769	FAAP20;FAAP20
cg00656881	1	2138757	0.00252966	0.0248315	0.0708823	0.0549347	0.197807	0.958446	C1orf86
cg15451548	1	2144873	0.000488475	0.00640152	0.0868339	0.0770006	0.260226	0.966796
cg12526693	1	2145258	4.75754e-05	0.000861191	0.153102	0.103769	0.141011	0.948915
cg26553501	1	2145276	0.00111753	0.0127851	0.102285	0.0854949	0.232366	0.963132
cg11155073	1	2147513	0.00393451	0.0352833	-0.217356	0.0787232	0.00606946	0.807517
cg08455157	1	2152307	0.000415854	0.00558398	-0.118958	0.0962563	0.217354	0.960928
cg11769062	1	2162893	0.000195481	0.0029319	0.166293	0.0966832	0.0863302	0.930446	SKI
cg16417118	1	2162931	7.16184e-05	0.00122993	-0.0438833	0.0934333	0.638883	0.991913	SKI
cg15564619	1	2163437	2.27792e-08	9.76137e-07	-0.0837904	0.0689394	0.225034	0.962047	SKI
cg17942763	1	2163472	5.43109e-05	0.000965548	-0.0456212	0.0848959	0.591352	0.989805	SKI
cg02050917	1	2173571	0.000516547	0.0067127	-0.0145065	0.071437	0.839202	0.997016	SKI
cg08468599	1	2182126	1.50993e-05	0.000315059	0.00883452	0.0801056	0.912246	0.998379	SKI
cg13781296	1	2189699	0.00547215	0.0455461	-0.138036	0.0712139	0.0533965	0.910159	SKI
cg09925689	1	2190574	0.0035726	0.0327034	0.0669224	0.0346456	0.0542219	0.910159	SKI
cg12473697	1	2205770	2.54045e-05	0.000497057	-0.163002	0.0879495	0.0646813	0.919212	SKI
cg16560209	1	2207859	9.22776e-09	4.33803e-07	-0.0434148	0.0848795	0.609336	0.990475	SKI
cg04893611	1	2208225	2.61098e-05	0.000509242	-0.0967672	0.0523052	0.065159	0.91957	SKI
cg16902087	1	2220497	4.37092e-16	1.45227e-13	0.0289998	0.095015	0.760387	0.995724	SKI
cg06784691	1	2245988	0.00106836	0.0123235	-0.0429623	0.0656282	0.51314	0.985911
cg03532930	1	2246464	0.00223785	0.0225286	-0.058393	0.0681043	0.391814	0.979372
cg01490733	1	2247066	4.49219e-05	0.000819062	-0.0363314	0.0695479	0.601731	0.990297
cg02237208	1	2250525	0.00606361	0.0492293	0.145023	0.0636765	0.0233664	0.876762
cg21107210	1	2253813	0.00327282	0.0305418	0.0336961	0.0963216	0.72668	0.994848	MORN1
cg18155888	1	2266591	4.07306e-13	5.67843e-11	-0.0524823	0.0966998	0.587662	0.989499	MORN1
cg11669283	1	2282601	0.000892135	0.0106161	0.153807	0.101956	0.132324	0.946349	LOC100129534;MORN1
cg04889790	1	2288405	0.000433707	0.00578617	0.0915532	0.0855156	0.285095	0.968584	MORN1
cg18106803	1	2303963	0.000712712	0.00880672	0.341325	0.0967534	0.000475573	0.592798	MORN1
cg11333375	1	2316488	8.65028e-05	0.00144934	0.0570581	0.0999689	0.568535	0.989295	MORN1
cg27545787	1	2316653	1.55107e-09	8.80975e-08	-0.0565808	0.0799552	0.479635	0.984615	MORN1
cg05368971	1	2321364	0.0006602	0.00826245	0.018937	0.0483122	0.695321	0.99406	MORN1
cg16355231	1	2344979	1.50283e-07	5.28153e-06	0.0118925	0.0701094	0.865402	0.997674	PEX10;PEX10
cg23928726	1	2344998	2.56022e-09	1.37654e-07	-0.107329	0.0743614	0.149827	0.950947	PEX10;PEX10
cg23626733	1	2345398	0.00109862	0.0126101	0.030422	0.0687286	0.658303	0.99265	PEX10;PEX10
cg20136951	1	2345400	0.000190754	0.00287156	0.0803925	0.0723668	0.267382	0.967228	PEX10;PEX10
cg20664247	1	2345475	0.00231693	0.0231655	-0.120814	0.0823286	0.143159	0.949607	PEX10;PEX10
cg11596239	1	2350059	0.000228297	0.00334738	0.047028	0.0854464	0.582413	0.989411
cg02952012	1	2357295	0.000762981	0.00932217	0.0695541	0.0820864	0.397398	0.979769
cg16397225	1	2357299	2.08865e-05	0.00041863	-0.0408866	0.0808075	0.613197	0.990612
cg07507129	1	2371847	0.000150837	0.00234706	-0.033325	0.0974503	0.732581	0.995037
cg12140755	1	2382583	0.000201268	0.00300644	0.132069	0.0939606	0.160747	0.952041
cg25221196	1	2387967	0.00612519	0.0496225	-0.184138	0.0796511	0.0213754	0.874509
cg24479820	1	2388073	0.00277865	0.0267965	0.0395926	0.035007	0.258843	0.966796
cg07700843	1	2391317	8.27452e-10	4.98511e-08	0.107463	0.0959363	0.263428	0.966796
cg02850689	1	2391347	1.78227e-09	9.96208e-08	0.157128	0.101872	0.123889	0.943537
cg16578609	1	2399051	9.95385e-05	0.00163796	0.0907638	0.101073	0.369809	0.976547
cg12929805	1	2399054	0.000533338	0.00689348	-0.116279	0.0996033	0.243845	0.964403
cg10716120	1	2406721	0.000181735	0.00275378	0.129842	0.0735372	0.0783342	0.929557	PLCH2
cg20066001	1	2406733	0.00482667	0.0413864	-0.0428224	0.0813735	0.599056	0.990152	PLCH2
cg21285056	1	2407718	0.00396496	0.0354929	0.112408	0.0646455	0.0829533	0.930145	PLCH2
cg01486818	1	2409335	2.21257e-05	0.000440263	-0.0537136	0.0830882	0.518407	0.98634	PLCH2
cg26267852	1	2418450	0.00485984	0.0416111	-0.231328	0.0594143	0.000118584	0.429839	PLCH2
cg19371189	1	2429059	0.00466827	0.0403147	0.275513	0.0899223	0.00235619	0.755605	PLCH2;PLCH2;PLCH2;PLCH2;PLCH2;PLCH2
cg17979046	1	2429078	0.000288838	0.00409617	-0.0707795	0.0898914	0.431593	0.981799	PLCH2;PLCH2;PLCH2
cg08615111	1	2435555	9.37991e-05	0.00155569	-0.100067	0.0923518	0.279323	0.968176	PLCH2
cg05697866	1	2437200	0.00036667	0.00502213	-0.15107	0.0574677	0.00895127	0.816793
cg15574442	1	2437658	5.21076e-10	3.30317e-08	0.0980105	0.0894646	0.274049	0.967768
cg09182996	1	2443284	0.00016522	0.0025369	-0.0496897	0.0710854	0.485013	0.984881	PANK4
cg25386426	1	2459224	0.00213887	0.0217328	-0.154068	0.0999168	0.123996	0.943537	PANK4
cg02483661	1	2460621	0.000318281	0.00445435	-0.142277	0.082401	0.0851251	0.930446	HES5
cg06415891	1	2467096	0.000427554	0.00571592	0.0237412	0.0755638	0.753568	0.995321
cg22948959	1	2509272	4.86517e-06	0.000116161	0.0786409	0.0643935	0.222821	0.961804
cg00205605	1	2516401	7.64737e-08	2.89144e-06	-0.0967876	0.0780873	0.216008	0.960792
cg18932078	1	2524107	1.07018e-06	3.03021e-05	0.218268	0.0862188	0.0117978	0.836777	MMEL1
cg21621858	1	2524280	6.95977e-12	7.02532e-10	0.105346	0.0952223	0.269356	0.967457	MMEL1;MMEL1
cg00695391	1	2525548	0.000929392	0.0109826	0.0660414	0.0801244	0.410373	0.980687	MMEL1
cg18854424	1	2615690	3.01043e-05	0.000576626	0.0996435	0.0812352	0.220805	0.961496
cg00070241	1	2631547	7.09519e-11	5.56181e-09	0.0610304	0.0769732	0.428392	0.981733	TTC34
cg21584800	1	2689171	0.000407926	0.00549465	-0.125968	0.0795144	0.114058	0.941039
cg12085977	1	2705733	6.06689e-10	3.78829e-08	-0.0690492	0.0926603	0.456665	0.983636
cg05442408	1	2706173	0.00203956	0.0209174	-0.0089389	0.0958637	0.925762	0.998627
cg03841151	1	2706261	7.37171e-05	0.0012608	0.012257	0.0712849	0.863582	0.997615	TTC34
cg12593176	1	2707573	0.0047438	0.0408256	-0.0486868	0.0879902	0.580401	0.989411
cg21420674	1	2713926	8.35685e-05	0.00140616	-0.0678598	0.075977	0.372391	0.977139
cg18108844	1	2716235	0.00193674	0.0200593	0.0432135	0.0724086	0.551031	0.988516
cg21474628	1	2729430	0.00486159	0.0416205	-0.174471	0.0755144	0.0214517	0.874673
cg25207052	1	2736859	9.93247e-05	0.00163478	-0.0144156	0.0919207	0.875473	0.997953
cg10105681	1	2738746	0.000509822	0.00663738	-0.0449442	0.092718	0.628167	0.991401
cg15836046	1	2767242	5.30116e-05	0.000945892	-0.128382	0.0815611	0.116388	0.941364
cg22486046	1	2777505	1.68384e-05	0.000346515	0.129657	0.083455	0.12119	0.943221
cg06853416	1	2778841	8.05206e-05	0.00136116	-0.0359424	0.0924811	0.697777	0.994195
cg15325070	1	2792704	2.79801e-10	1.89387e-08	0.0818613	0.0885135	0.355691	0.975346
cg04232360	1	2792744	3.40243e-10	2.25619e-08	-0.0490701	0.0896348	0.584427	0.989411
cg07363144	1	2796691	2.02584e-06	5.34648e-05	-0.0154494	0.0658849	0.814742	0.996713
cg11414913	1	2799662	6.60311e-06	0.000152028	-0.0438353	0.0917459	0.633101	0.991467
cg26189037	1	2801767	0.000171496	0.00261877	-0.0598727	0.099958	0.549579	0.988499
cg04132000	1	2802609	4.13225e-06	0.000100544	-0.0950664	0.0837664	0.257203	0.966656
cg06757928	1	2811411	3.85072e-06	9.44551e-05	0.0272603	0.0697961	0.696356	0.994134
cg09857070	1	2822901	0.00268535	0.0260675	-0.105689	0.0904524	0.243431	0.964206
cg27043144	1	2834993	3.0817e-09	1.62554e-07	0.107783	0.095912	0.261891	0.966796
cg00996827	1	2838805	1.67439e-18	1.24258e-15	-0.0582563	0.0935829	0.534016	0.98703
cg21402748	1	2838849	5.61448e-15	1.33045e-12	-0.141075	0.0903637	0.119392	0.942958
cg19802390	1	2840177	3.14921e-13	4.51615e-11	0.0967481	0.0926893	0.297312	0.970015
cg19846168	1	2845268	0.00287544	0.0275376	0.246742	0.0810457	0.00250947	0.755605
cg01441699	1	2848427	0.00446534	0.0389511	0.110196	0.0936737	0.240253	0.963591
cg02294281	1	2859634	0.00129262	0.0144168	0.0144661	0.0936618	0.877344	0.997953
cg24592500	1	2863801	1.69797e-15	4.69813e-13	-0.246255	0.0850533	0.00402852	0.786942
cg25137787	1	2863815	5.74868e-17	2.55811e-14	-0.139124	0.0789935	0.0790861	0.930144
cg27537199	1	2885085	2.33772e-07	7.82746e-06	0.00815068	0.08217	0.921042	0.998452
cg01301282	1	2885134	1.40533e-06	3.85896e-05	0.0363109	0.0898796	0.686466	0.993654
cg11737757	1	2885168	0.000169746	0.00259661	-0.0823189	0.0853636	0.335553	0.97316
cg06532546	1	2886654	1.17148e-06	3.28375e-05	-0.110487	0.0783746	0.159518	0.952026
cg22432982	1	2886676	0.00022944	0.00336127	-0.0908324	0.0730272	0.214409	0.960712
cg04486286	1	2895588	0.00607673	0.0493125	-0.0848525	0.0742974	0.254216	0.966207
cg11915117	1	2917621	3.3043e-06	8.25539e-05	0.00699242	0.0814596	0.931644	0.998767
cg06740442	1	2943306	1.00499e-12	1.26712e-10	0.0578639	0.0889397	0.515738	0.986006
cg03976712	1	2946727	0.00419929	0.0371353	0.160896	0.0849433	0.0590373	0.914947
cg12050271	1	2980399	0.000132979	0.00210322	-0.191816	0.0962454	0.0470476	0.906881	FLJ42875
cg06991974	1	2984218	0.000624975	0.00788734	-0.0282208	0.0953558	0.767444	0.995878	FLJ42875;FLJ42875
cg07946633	1	2984245	6.84046e-06	0.000156802	0.0288971	0.0879153	0.742587	0.995177	FLJ42875;PRDM16;FLJ42875;PRDM16
cg21467989	1	2985051	0.00102778	0.011937	0.0116055	0.0630586	0.854087	0.997411	PRDM16;PRDM16;LINC00982;LINC00982
cg18509466	1	2987961	0.000885444	0.0105478	-0.0234959	0.0916678	0.79786	0.996374	PRDM16;PRDM16
cg25618424	1	2989307	4.30894e-05	0.000789558	-0.00677535	0.079356	0.932009	0.998767	PRDM16;PRDM16
cg17001566	1	2990490	0.00178725	0.0187949	-0.0708136	0.0819885	0.38835	0.979061	PRDM16;PRDM16
cg22726349	1	2990678	0.00118434	0.0134151	0.0404159	0.0794765	0.611408	0.990485	PRDM16;PRDM16
cg17890044	1	2994372	0.000731559	0.00900029	0.1663	0.0875778	0.058411	0.914671	PRDM16;PRDM16
cg12436196	1	2995301	0.000107522	0.00174986	0.0837783	0.0964479	0.385647	0.978615	PRDM16;PRDM16
cg08262220	1	2995506	5.24381e-07	1.60765e-05	0.0321617	0.0866188	0.71064	0.994624	PRDM16;PRDM16
cg11731671	1	2995604	6.04179e-06	0.000140576	0.101889	0.0916054	0.266799	0.967143	PRDM16;PRDM16
cg00806481	1	2996650	1.16687e-07	4.21842e-06	0.172588	0.0856603	0.0446988	0.905572	PRDM16;PRDM16
cg24678113	1	3006466	1.60877e-07	5.61334e-06	0.0138203	0.0765362	0.856809	0.997501	PRDM16;PRDM16
cg03779878	1	3007052	0.000492363	0.00644516	-0.159529	0.0643664	0.0136716	0.846176	PRDM16;PRDM16
cg06724693	1	3010896	1.02055e-05	0.00022309	0.0880319	0.0787655	0.264494	0.966844	PRDM16;PRDM16
cg16348158	1	3036916	0.000199136	0.00297921	0.0784428	0.0810034	0.333527	0.973026	PRDM16;PRDM16
cg09271661	1	3039059	4.48766e-16	1.48763e-13	-0.0717035	0.0988253	0.4686	0.984185	PRDM16;PRDM16
cg26426080	1	3039210	2.91646e-10	1.96519e-08	-0.0421424	0.0978918	0.6671	0.992934	PRDM16;PRDM16
cg05117823	1	3056152	9.7465e-11	7.38105e-09	0.00530411	0.0761481	0.944508	0.999083	PRDM16;PRDM16
cg22510139	1	3058822	1.47909e-05	0.000309475	-0.134364	0.0801759	0.094669	0.932641	PRDM16;PRDM16
cg09321238	1	3072001	0.000325132	0.00453431	0.0174371	0.0885591	0.844023	0.997104	PRDM16;PRDM16
cg05965745	1	3077798	3.41043e-08	1.40058e-06	-0.0433747	0.0921468	0.638142	0.991809	PRDM16;PRDM16
cg06367135	1	3077835	1.51505e-10	1.09406e-08	0.0379716	0.0882047	0.667104	0.992934	PRDM16;PRDM16
cg03391389	1	3083061	0.00251938	0.0247529	-0.0967492	0.0701596	0.168789	0.95445	PRDM16;PRDM16
cg05755889	1	3089076	0.00121102	0.013665	-0.00303355	0.0857841	0.971811	0.999529	PRDM16;PRDM16
cg17445936	1	3090345	1.32668e-05	0.000281075	0.0582809	0.0963167	0.545512	0.988153	PRDM16;PRDM16
cg24682449	1	3094566	0.000195698	0.00293429	0.00251069	0.0744934	0.973133	0.99954	PRDM16;PRDM16
cg22674798	1	3096360	2.05391e-10	1.43686e-08	-0.184052	0.0789986	0.020391	0.872112	PRDM16;PRDM16
cg13393782	1	3099804	0.00106518	0.012296	-0.142971	0.0795266	0.073084	0.925914	PRDM16;PRDM16
cg22860172	1	3099917	6.43969e-09	3.14819e-07	-0.112312	0.0614831	0.0686036	0.922562	PRDM16;PRDM16
cg04972748	1	3104999	4.09432e-11	3.39038e-09	0.008279	0.0945512	0.930276	0.998767	PRDM16;PRDM16
cg00254258	1	3105189	4.88586e-12	5.13525e-10	0.0264661	0.0998303	0.791081	0.996271	PRDM16;PRDM16
cg18147147	1	3105326	0.000893997	0.0106351	-0.1183	0.101904	0.246485	0.964993	PRDM16;PRDM16
cg23950223	1	3113088	1.08437e-08	5.01983e-07	0.0312659	0.0906488	0.73037	0.995037	PRDM16;PRDM16
cg16555926	1	3121019	0.0010944	0.0125709	-0.122717	0.0938075	0.191681	0.957481	PRDM16;PRDM16
cg22729726	1	3123854	0.00146129	0.0159433	0.143804	0.0811207	0.0771551	0.929261	PRDM16;PRDM16
cg04344422	1	3126365	9.67775e-05	0.00159793	0.0997978	0.0763724	0.192173	0.957481	PRDM16;PRDM16
cg01800445	1	3129115	7.65982e-05	0.00130359	0.127841	0.0827319	0.123201	0.94336	PRDM16;PRDM16
cg06659980	1	3130535	0.00353294	0.0324206	-0.12177	0.0620635	0.0505606	0.908034	PRDM16;PRDM16
cg10493186	1	3134756	1.29653e-05	0.000275416	0.0258982	0.0669763	0.699233	0.994199	PRDM16;PRDM16
cg11727198	1	3138369	1.99682e-05	0.000402361	-0.0488423	0.0809734	0.546778	0.988234	PRDM16;PRDM16
cg07029287	1	3143334	0.000493514	0.00645746	0.101603	0.0949335	0.285253	0.968584	PRDM16;PRDM16
cg24514678	1	3144536	1.47469e-06	4.02919e-05	0.138179	0.0921849	0.134802	0.947168	PRDM16;PRDM16
cg00895834	1	3147966	1.62242e-06	4.38447e-05	-0.0600491	0.0958012	0.531197	0.986735	PRDM16;PRDM16
cg12074391	1	3157904	0.000348837	0.00481242	-0.0572127	0.0906467	0.528352	0.986735	PRDM16;PRDM16
cg18240463	1	3164415	1.42064e-06	3.89535e-05	-0.048186	0.0987221	0.62579	0.991401	PRDM16;PRDM16
cg21475097	1	3164642	3.75699e-07	1.19522e-05	-0.145091	0.0944448	0.125391	0.944085	PRDM16;PRDM16
cg24807850	1	3165391	0.00605284	0.0491634	-0.0948745	0.0952517	0.319927	0.972229	PRDM16;PRDM16
cg17660549	1	3183831	0.00176808	0.018634	-0.0240997	0.0855642	0.778375	0.996072	PRDM16;PRDM16
cg12648819	1	3223607	0.00461364	0.0399464	0.0557969	0.0907715	0.539159	0.98756	PRDM16;PRDM16
cg27171194	1	3229579	2.55536e-05	0.000499638	-0.0714395	0.088421	0.419676	0.981271	PRDM16;PRDM16
cg10893986	1	3229739	1.80104e-08	7.90813e-07	-0.0560252	0.0903041	0.535399	0.987218	PRDM16;PRDM16
cg15605124	1	3230250	0.00357892	0.0327475	-0.0174876	0.0924907	0.850146	0.997235	PRDM16;PRDM16
cg16394551	1	3230357	1.32618e-12	1.62226e-10	0.0105269	0.0898701	0.906821	0.998366	PRDM16;PRDM16
cg15491247	1	3230424	2.38003e-14	4.66646e-12	0.0571753	0.0858164	0.505694	0.985567	PRDM16;PRDM16
cg17435683	1	3230609	2.00224e-13	3.02214e-11	-0.0277149	0.0910547	0.761024	0.995776	PRDM16;PRDM16
cg24879939	1	3230647	1.61124e-06	4.35801e-05	0.0178964	0.0991708	0.856897	0.997501	PRDM16;PRDM16
cg13875033	1	3236688	2.21894e-09	1.21101e-07	0.15885	0.0865539	0.0673231	0.921593	PRDM16;PRDM16
cg07797660	1	3239139	0.00328807	0.0306528	-0.0078985	0.06287	0.900096	0.998261	PRDM16;PRDM16
cg01418153	1	3240129	0.000432115	0.0057677	0.0201391	0.0874695	0.818041	0.996741	PRDM16;PRDM16
cg03692239	1	3240386	0.00592655	0.0483829	-0.0927696	0.0674449	0.16987	0.954667	PRDM16;PRDM16
cg26425711	1	3251680	0.0017094	0.0181261	-0.162453	0.0920845	0.0785852	0.929902	PRDM16;PRDM16
cg15519786	1	3266440	1.08108e-10	8.10197e-09	0.0468943	0.0831038	0.572925	0.989311	PRDM16;PRDM16
cg27187555	1	3269252	1.26832e-07	4.54056e-06	0.0309704	0.0789249	0.695001	0.994044	PRDM16;PRDM16
cg06060874	1	3269315	0.00532247	0.044598	0.0497595	0.0783501	0.525788	0.986735	PRDM16;PRDM16
cg01101873	1	3269478	1.07943e-06	3.05415e-05	-0.0108801	0.0654108	0.867991	0.997835	PRDM16;PRDM16
cg26000536	1	3276535	0.00333642	0.0310101	-0.0258764	0.0986257	0.793192	0.996372	PRDM16;PRDM16
cg23050300	1	3281321	2.09715e-06	5.50907e-05	-0.126202	0.0858912	0.142655	0.949508	PRDM16;PRDM16
cg03337482	1	3282449	5.26484e-06	0.000124514	-0.0761859	0.078457	0.3322	0.972908	PRDM16;PRDM16
cg25987136	1	3284233	0.000371203	0.00507282	0.00481602	0.0635359	0.939622	0.999055	PRDM16;PRDM16
cg01713250	1	3289915	0.00200167	0.0205946	-0.0566174	0.0864038	0.512732	0.985903	PRDM16;PRDM16
cg23995186	1	3311651	0.00074916	0.00917957	0.0205216	0.0929958	0.825478	0.996816	PRDM16;PRDM16
cg26300135	1	3324243	2.99545e-07	9.76724e-06	0.0974739	0.0961113	0.311207	0.971551	PRDM16;PRDM16
cg00790672	1	3324671	0.00469125	0.0404702	0.0484178	0.0853642	0.570952	0.989311	PRDM16;PRDM16
cg10248231	1	3339870	1.48792e-07	5.23401e-06	-0.129508	0.0932384	0.165725	0.953126	PRDM16;PRDM16
cg01261194	1	3340124	5.85204e-09	2.89048e-07	-0.15605	0.0853679	0.068415	0.92211	PRDM16;PRDM16
cg03748986	1	3340187	1.12028e-10	8.36452e-09	-0.157128	0.0916142	0.0872206	0.930446	PRDM16;PRDM16
cg26551003	1	3358203	0.000231696	0.00338916	0.0411974	0.0874325	0.637801	0.991787
cg00775539	1	3370780	0.00282229	0.0271347	0.125941	0.0683186	0.0661197	0.920249	ARHGEF16
cg21197219	1	3374906	0.000891765	0.0106122	0.025768	0.0581416	0.657902	0.99261	ARHGEF16
cg15223429	1	3375024	0.00268772	0.026088	0.0585744	0.0568541	0.303608	0.97074	ARHGEF16
cg15015996	1	3382565	0.000103423	0.00169197	0.0264656	0.0336432	0.432022	0.981834	ARHGEF16
cg14567671	1	3388012	2.73207e-06	6.96271e-05	-0.059208	0.0882982	0.502957	0.985486	ARHGEF16
cg09853936	1	3388196	0.00146969	0.0160194	0.188277	0.0869424	0.0310296	0.891868	ARHGEF16
cg01269514	1	3394013	1.44628e-05	0.000303394	0.0509281	0.093098	0.584705	0.989411	ARHGEF16
cg17741539	1	3394478	3.29474e-06	8.23521e-05	0.081654	0.0785868	0.299517	0.970148	ARHGEF16
cg02731917	1	3394760	0.000140437	0.00220556	0.127309	0.0834158	0.127875	0.944345	ARHGEF16
cg10020040	1	3397621	1.97158e-07	6.72609e-06	-0.0741665	0.0774144	0.338709	0.973409	ARHGEF16
cg02303801	1	3399318	4.45793e-06	0.000107579	-0.126868	0.0739226	0.0870161	0.930446
cg03114471	1	3400780	0.00212086	0.0215866	-0.0076214	0.0988264	0.938573	0.999051
cg06902485	1	3412753	1.14216e-08	5.26202e-07	-0.111302	0.0907122	0.220666	0.961493	MEGF6
cg05641278	1	3435887	4.81123e-08	1.9078e-06	0.127533	0.0667311	0.0568126	0.912865	MEGF6
cg11835575	1	3447205	4.10861e-11	3.40065e-09	0.120719	0.0858354	0.160502	0.952041	MEGF6
cg17163527	1	3447348	4.3414e-07	1.35955e-05	0.00554351	0.0724296	0.939036	0.999055	MEGF6
cg01412518	1	3456118	5.52714e-05	0.000980281	-0.000516469	0.0678529	0.993931	0.999964	MEGF6
cg22400959	1	3458577	2.69912e-07	8.89591e-06	-0.0399377	0.0853369	0.640079	0.992026	MEGF6
cg08425229	1	3470175	1.30051e-05	0.000276188	0.199819	0.0748966	0.00799109	0.815203	MEGF6
cg27637706	1	3472204	0.00359436	0.0328621	0.0382386	0.0610692	0.531628	0.986735	MEGF6
cg15903571	1	3477302	0.00135172	0.0149575	-0.144038	0.0839063	0.0869385	0.930446	MEGF6;MIR551A
cg07830126	1	3477690	0.00248122	0.0244549	-0.0794229	0.052343	0.130091	0.94553	MEGF6;MIR551A
cg23108037	1	3507069	4.4796e-06	0.000108022	0.0956896	0.0734087	0.193264	0.957481	MEGF6
cg20277126	1	3507151	1.66466e-11	1.52285e-09	-0.0456887	0.0620395	0.461958	0.983854	MEGF6
cg27306802	1	3510561	0.00482705	0.0413885	0.0324267	0.078756	0.680788	0.993492	MEGF6
cg06775523	1	3514921	8.97391e-12	8.80941e-10	0.100799	0.0767505	0.189943	0.957014	MEGF6
cg15051989	1	3514936	2.25682e-07	7.58616e-06	0.0675806	0.0782909	0.388626	0.979114	MEGF6
cg09187007	1	3514990	3.19856e-05	0.000608492	-0.0325661	0.0829569	0.694881	0.994028	MEGF6
cg24953596	1	3515194	0.000310418	0.00435996	-0.0516018	0.0736994	0.484294	0.984772	MEGF6
cg07045221	1	3519046	0.000298052	0.00421004	0.0136033	0.0912957	0.881639	0.997987	MEGF6
cg15895398	1	3519642	8.56876e-12	8.4508e-10	0.0470443	0.0859638	0.584555	0.989411	MEGF6
cg01769341	1	3526110	1.16744e-05	0.000251016	0.0118378	0.0744711	0.873795	0.997949	MEGF6
cg02342257	1	3535872	0.00109072	0.0125364	-0.0746638	0.0994085	0.453114	0.983444
cg20522675	1	3540077	4.18267e-07	1.31544e-05	0.0128889	0.064177	0.840946	0.997104	TPRG1L
cg13059495	1	3540478	0.000333829	0.0046374	-0.0854959	0.0861667	0.321786	0.972256	TPRG1L
cg08945920	1	3550149	0.00114262	0.0130222	0.181681	0.0573165	0.00166163	0.728105	WDR8
cg24306648	1	3554769	4.47843e-06	0.000107998	0.0725752	0.0829958	0.382483	0.978228	WDR8
cg06969979	1	3557200	0.00153425	0.0165823	-0.0803788	0.0553723	0.147517	0.950672	WDR8
cg26372893	1	3561076	0.00353838	0.0324623	-0.0803772	0.0893993	0.369235	0.976494	WDR8
cg16395997	1	3562798	5.16218e-06	0.000122388	-0.0769967	0.0694645	0.268445	0.967411	WDR8
cg00826902	1	3563954	0.00214283	0.0217623	-0.0951087	0.0788468	0.228546	0.962585	WDR8
cg11832534	1	3563998	4.60402e-05	0.000836782	-0.0674238	0.0772965	0.383664	0.978382	WDR8
cg05936300	1	3574704	9.34683e-05	0.00155081	-0.0658252	0.0913545	0.471675	0.984376	TP73
cg20768358	1	3574999	5.00977e-08	1.97913e-06	-0.00795077	0.081112	0.921971	0.998452	TP73
cg04137576	1	3575674	0.00411481	0.036544	0.0903726	0.0955168	0.344736	0.974184	TP73
cg09248714	1	3585424	9.40481e-06	0.000207569	0.203341	0.087444	0.0206293	0.87382	TP73
cg06814493	1	3585499	6.14013e-06	0.000142551	0.0945983	0.0716735	0.187757	0.957014	TP73;TP73;TP73;TP73;TP73;TP73
cg17100513	1	3585521	3.22099e-05	0.000612275	0.0909474	0.083905	0.279149	0.968176	TP73;TP73;TP73;TP73;TP73;TP73
cg05754015	1	3585587	0.000120386	0.00193009	0.104649	0.085895	0.223925	0.961993	TP73;TP73;TP73;TP73;TP73;TP73
cg17163168	1	3600735	1.16511e-09	6.80453e-08	0.226947	0.0954581	0.0179757	0.865522	TP73
cg26055950	1	3600852	1.85553e-06	4.94093e-05	0.196135	0.0822196	0.0175933	0.865522	TP73
cg17471939	1	3600879	8.70756e-07	2.52119e-05	0.147593	0.0870577	0.0909092	0.931445	TP73
cg18873878	1	3607116	0.00156364	0.0168429	0.0440079	0.0632348	0.486932	0.984899	TP73;TP73;TP73;TP73
cg17095436	1	3614691	0.000934903	0.0110385	0.290436	0.0721701	7.02214e-05	0.389638	TP73;TP73;TP73;TP73;TP73;TP73;TP73;TP73;TP73;TP73;TP73;TP73;TP73;TP73
cg06996273	1	3620729	0.00116948	0.0132749	-0.102735	0.0691909	0.138505	0.948316	TP73;TP73;TP73;TP73
cg26034538	1	3623319	0.000546096	0.00702981	0.129742	0.0915648	0.157401	0.951766	TP73;TP73;TP73;TP73
cg05782471	1	3623389	0.000754622	0.0092369	-0.146565	0.0764896	0.0561706	0.911582	TP73;TP73;TP73;TP73
cg26105278	1	3624054	0.00014183	0.00222478	0.10843	0.0930548	0.244731	0.964641	TP73;TP73;TP73;TP73
cg14159342	1	3624292	1.24525e-09	7.2136e-08	0.238584	0.0868483	0.00632663	0.807532	TP73;TP73;TP73;TP73
cg03760518	1	3634903	0.000763426	0.00932697	0.0570281	0.0857503	0.506463	0.985567	TP73;TP73;TP73;TP73
cg06376715	1	3634918	8.24937e-07	2.40678e-05	0.129696	0.0887215	0.144695	0.950201	TP73;TP73;TP73;TP73
cg22039909	1	3635100	2.28136e-08	9.7744e-07	0.11701	0.0750749	0.12001	0.94312	TP73;TP73;TP73;TP73
cg04562683	1	3638722	3.91871e-13	5.49085e-11	-0.0170221	0.0807084	0.833083	0.996876	TP73;TP73;TP73;TP73
cg04392488	1	3644226	6.62564e-07	1.97785e-05	0.183766	0.0828878	0.0272693	0.885261	TP73;TP73;TP73;TP73
cg25196575	1	3649250	0.000861019	0.0103109	0.0477799	0.0927973	0.606963	0.990319	TP73;TP73;TP73;TP73
cg17804348	1	3649473	0.00602585	0.0489966	0.028886	0.0795041	0.716582	0.994794	TP73;TP73;TP73;TP73
cg07178825	1	3649574	0.00143243	0.0156922	0.111274	0.0869923	0.201711	0.958828	TP73;TP73;TP73;TP73
cg05063897	1	3654495	0.00434184	0.0381136	0.129491	0.0663506	0.0517905	0.909683	TP73-AS1;TP73-AS1;TP73-AS1;TP73-AS1;TP73-AS1
cg09122185	1	3654694	0.0014561	0.0158967	0.0183685	0.0533919	0.731032	0.995037	TP73-AS1;TP73-AS1;TP73-AS1;TP73-AS1;TP73-AS1
cg15947534	1	3668909	0.000362841	0.0049782	0.0110556	0.0554803	0.842168	0.997104	CCDC27
cg17217195	1	3673328	0.00233402	0.0233041	0.135382	0.0841085	0.108394	0.93863	CCDC27
cg01158742	1	3684581	8.33304e-05	0.00140287	0.0370445	0.0840294	0.659596	0.992748	CCDC27
cg07997596	1	3685319	9.74743e-05	0.001608	-0.0061718	0.0681717	0.927916	0.998709	CCDC27
cg12542099	1	3687945	1.24586e-05	0.000265921	-0.0505245	0.0614264	0.411347	0.980787	SMIM1;SMIM1;CCDC27
cg00105640	1	3691994	2.39842e-07	8.00322e-06	-0.063921	0.0762766	0.402601	0.980197	LOC388588
cg23277830	1	3704460	0.000392619	0.00531829	0.150455	0.0802527	0.0616674	0.917063	LRRC47
cg17519938	1	3713580	6.97301e-08	2.66017e-06	0.179267	0.0873077	0.0407968	0.902279	LRRC47
cg24196422	1	3716982	6.43337e-17	2.81931e-14	0.0289624	0.0880555	0.742422	0.995177
cg00534163	1	3740120	0.00219115	0.0221495	0.0730355	0.0579824	0.208658	0.960118	KIAA0562
cg03808734	1	3772978	0.00439358	0.0384666	0.0773883	0.0977258	0.428966	0.98175	DFFB;KIAA0562
cg00905725	1	3773312	0.000706467	0.00874169	-0.221269	0.0905765	0.0150695	0.853898	DFFB;KIAA0562
cg11416533	1	3773643	0.000203488	0.00303432	0.141128	0.0727009	0.0530447	0.910159	KIAA0562;DFFB;KIAA0562
cg22990996	1	3773984	0.00268743	0.0260859	0.0337598	0.0805644	0.675446	0.993226	CEP104;DFFB;DFFB;DFFB;DFFB;DFFB
cg22157494	1	3774827	0.00455596	0.0395604	-0.0338701	0.0801911	0.673019	0.993165	KIAA0562;DFFB
cg06178315	1	3774858	0.000601392	0.00763334	-0.0189925	0.0955939	0.842631	0.997104	KIAA0562;DFFB
cg00889473	1	3774998	0.000148662	0.00231764	-0.108034	0.0914958	0.238513	0.963307	CEP104;DFFB;DFFB;DFFB
cg03591123	1	3784725	7.62699e-05	0.00129898	0.0506674	0.0964616	0.599739	0.990254	DFFB;DFFB;DFFB
cg02620329	1	3797503	0.00434148	0.0381117	0.00208719	0.0674891	0.975346	0.999563	DFFB;DFFB;DFFB
cg09262197	1	3807312	0.00212646	0.0216301	-0.140662	0.0873212	0.108123	0.938532	C1orf174
cg13335886	1	3808127	3.55291e-10	2.3449e-08	-0.0987195	0.0790488	0.212567	0.960507	C1orf174
cg01020987	1	3816166	1.44042e-09	8.23046e-08	0.0616549	0.0818797	0.451966	0.983268	C1orf174;LOC100133612
cg18606244	1	3819818	2.57993e-12	2.92011e-10	0.0444938	0.0798822	0.577893	0.989411	LINC01134
cg26020826	1	3820550	1.03738e-11	1.00437e-09	0.022444	0.0938954	0.811222	0.996708	LOC100133612
cg00935967	1	3822762	2.74528e-06	6.99242e-05	-0.0375593	0.082528	0.649316	0.992379	LOC100133612
cg12865948	1	3822865	6.01614e-06	0.000140051	0.0604502	0.083435	0.469237	0.984185	LINC01134
cg14264496	1	3823918	1.2863e-11	1.21366e-09	0.196008	0.0992948	0.0491772	0.90783	LOC100133612
cg26248091	1	3824232	8.58726e-06	0.000191559	0.055188	0.0836691	0.50995	0.985629	LOC100133612
cg09228402	1	3824319	0.00324261	0.0303128	0.0998848	0.0955308	0.296487	0.969789	LOC100133612
cg04460586	1	4014876	0.000565371	0.00724369	-0.0435572	0.0776176	0.57504	0.989373
cg17106723	1	4016930	0.0016889	0.0179456	-0.0520633	0.0972945	0.592918	0.989839
cg20181240	1	4029800	0.00598672	0.0487548	-0.053393	0.0935454	0.568525	0.989295
cg12746833	1	4041517	0.000567223	0.00726394	-0.138336	0.100766	0.17069	0.954787
cg13660775	1	4042438	7.45632e-10	4.54455e-08	-0.0511035	0.0847436	0.54688	0.98826
cg03923353	1	4042491	1.40058e-06	3.84679e-05	-0.00917611	0.0927349	0.921235	0.998452
cg10510935	1	4059661	1.67391e-13	2.58167e-11	0.031193	0.0814792	0.702078	0.994199
cg02521485	1	4062200	4.82307e-07	1.49252e-05	0.159975	0.0902317	0.0771196	0.929261
cg03006637	1	4071271	7.82926e-05	0.0013285	-0.0206049	0.0906582	0.820339	0.99677
cg16686279	1	4087226	9.35661e-07	2.68872e-05	-0.221717	0.081549	0.00688182	0.808484
cg20703997	1	4087676	2.34845e-18	1.64627e-15	-0.00708786	0.0860704	0.934416	0.998882
cg18641908	1	4129718	0.000101762	0.00166919	-0.0358457	0.101059	0.72303	0.994848
cg13224197	1	4193192	0.000155907	0.00241378	-0.071313	0.0983079	0.468694	0.984185
cg06529149	1	4194412	1.7312e-05	0.000355055	0.0558468	0.0984697	0.570982	0.989311
cg10810957	1	4210624	1.46924e-06	4.0164e-05	-0.0366437	0.0986562	0.710546	0.994624
cg04570715	1	4221331	1.75367e-05	0.000359143	0.0522773	0.086369	0.545391	0.988139
cg10622019	1	4221485	0.000859327	0.0102945	-0.190092	0.0663194	0.00440699	0.789899
cg22040874	1	4230824	0.00301784	0.0286207	-0.0660675	0.0832883	0.428182	0.981693
cg17676693	1	4336190	0.0012325	0.0138625	0.0750784	0.0997617	0.452216	0.983268
cg06965195	1	4390452	6.67353e-09	3.24848e-07	-0.0892305	0.0911023	0.32804	0.972497
cg07248181	1	4472087	0.00326243	0.0304645	-0.071654	0.0772191	0.35409	0.975275	LOC284661
cg11735242	1	4644030	0.00367278	0.0334334	0.119173	0.10541	0.259019	0.966796
cg16906964	1	4660171	7.95746e-14	1.33799e-11	-0.0184759	0.0975573	0.849902	0.997227
cg16512885	1	4697919	1.85604e-05	0.000377505	0.00574124	0.0913651	0.949931	0.999208
cg24037938	1	4697967	0.000236307	0.0034457	-0.0828758	0.096319	0.390148	0.979242
cg07807395	1	4698416	9.84351e-05	0.00162195	0.0504087	0.0962603	0.600843	0.990282
cg26599630	1	4718212	0.0050785	0.0430164	0.0477781	0.0899126	0.595494	0.989953	AJAP1;AJAP1
cg02303737	1	4789559	0.00016759	0.00256863	0.16955	0.103241	0.101444	0.936072	AJAP1;AJAP1
cg18957455	1	4802225	7.49943e-09	3.60273e-07	-0.0692389	0.09737	0.477507	0.984551	AJAP1;AJAP1
cg05092775	1	4838436	0.000120244	0.00192824	-0.0667783	0.066802	0.318181	0.9722	AJAP1
cg18036623	1	5300056	0.00421633	0.037253	0.0139197	0.0996349	0.888973	0.998175
cg13498778	1	5483364	0.00457237	0.0396736	-0.0419038	0.0782672	0.592721	0.989837
cg12527097	1	5540501	0.000421304	0.00564481	0.0934085	0.0819231	0.254992	0.966395
cg05400219	1	5657677	5.55725e-05	0.00098499	-0.00495756	0.0959944	0.958842	0.999395
cg25198113	1	5743886	2.03355e-05	0.000408882	0.101208	0.0971462	0.298227	0.970071
cg02036215	1	5776780	1.49284e-08	6.6938e-07	-0.164268	0.0904868	0.0703313	0.923167
cg22374924	1	5791563	5.14859e-08	2.02886e-06	0.116892	0.0727922	0.109223	0.938982
cg11078875	1	5805293	0.00547039	0.0455348	0.179453	0.0657763	0.00669253	0.807532
cg16512667	1	5809346	0.000702848	0.00870497	0.123653	0.0768266	0.108418	0.93863
cg03389982	1	5857530	0.00393436	0.0352824	0.0529718	0.104961	0.614104	0.990715
cg17548413	1	5860357	0.00152285	0.0164869	0.0808707	0.0938338	0.389367	0.979158
cg10823805	1	5875339	3.56773e-05	0.000669471	-0.051195	0.100622	0.611225	0.990485
cg19500334	1	5896653	6.48679e-06	0.00014966	0.0463358	0.103935	0.65601	0.992596
cg07599881	1	5907508	1.78782e-06	4.78006e-05	-0.115101	0.0800153	0.151199	0.9511
cg04621353	1	5917284	2.30303e-05	0.000455885	-0.153569	0.0970259	0.114389	0.94108
cg24883265	1	5917845	0.000111212	0.00180214	0.0705128	0.06847	0.303807	0.970774
cg23589237	1	5917915	1.26648e-05	0.000269827	0.12282	0.0853873	0.151226	0.9511
cg12415902	1	5931813	0.00101053	0.0117711	0.106469	0.0992389	0.284083	0.968515	NPHP4
cg17138037	1	5932994	0.000866757	0.0103644	-0.153947	0.0561083	0.00639093	0.807532	NPHP4
cg06633963	1	5938826	1.30452e-08	5.93236e-07	0.00712965	0.0862528	0.93417	0.998847	NPHP4;NPHP4;NPHP4;NPHP4
cg19640103	1	5942160	0.00549751	0.0457053	-0.0408377	0.0932192	0.6616	0.992877	NPHP4
cg02191305	1	5942978	0.00286222	0.0274362	-0.0245168	0.0447084	0.583791	0.989411	NPHP4;NPHP4;NPHP4;NPHP4
cg25782784	1	5944231	0.000415551	0.00558079	0.175481	0.0652833	0.0075359	0.813964	NPHP4;NPHP4;NPHP4;NPHP4
cg17750254	1	5946373	6.07791e-05	0.0010657	-0.15539	0.0819973	0.0589175	0.91487	NPHP4
cg16258229	1	5956985	4.45433e-06	0.00010751	-0.0265898	0.090477	0.769022	0.995896	NPHP4
cg22356839	1	6011302	3.58345e-05	0.000671967	-0.0157711	0.0996176	0.8743	0.997953	NPHP4
cg05444613	1	6015337	0.000253613	0.00366134	-0.0203962	0.073658	0.782019	0.996072	NPHP4;NPHP4;NPHP4;NPHP4
cg17336744	1	6034818	4.49546e-13	6.19679e-11	-0.0384409	0.0755496	0.611205	0.990485	NPHP4;NPHP4;NPHP4;NPHP4
cg15550953	1	6036414	5.74177e-06	0.00013434	-0.130431	0.0695904	0.0617363	0.917063	NPHP4
cg04100174	1	6050627	0.00200246	0.0206001	-0.0298315	0.0818635	0.715778	0.994794	NPHP4;NPHP4;NPHP4;NPHP4
cg20383686	1	6052612	0.00173446	0.0183433	0.126053	0.101894	0.216887	0.960928	NPHP4
cg22692659	1	6063807	0.00591547	0.0483169	0.135685	0.104794	0.19626	0.957974
cg03895593	1	6064094	1.68189e-09	9.46332e-08	-0.0745788	0.0965617	0.440438	0.982261
cg01934408	1	6085799	7.07983e-19	5.97298e-16	0.147489	0.0909069	0.105624	0.938052	KCNAB2;KCNAB2
cg07015749	1	6085995	2.68346e-14	5.16727e-12	0.0721718	0.0812651	0.375102	0.977423	KCNAB2;KCNAB2
cg07735536	1	6086029	3.55139e-09	1.84218e-07	0.0367352	0.0841313	0.662644	0.992877	KCNAB2;KCNAB2;KCNAB2
cg16495328	1	6086035	2.90822e-08	1.21519e-06	0.0811831	0.0841943	0.335602	0.973162	KCNAB2;KCNAB2;KCNAB2
cg11740026	1	6093770	0.000203018	0.0030285	0.0352317	0.100084	0.725037	0.994848	KCNAB2;KCNAB2
cg11185792	1	6097703	1.72168e-08	7.59944e-07	-0.0711211	0.0744902	0.34036	0.973682	KCNAB2;KCNAB2
cg04546493	1	6098980	2.33112e-08	9.96687e-07	0.00466938	0.0874753	0.95746	0.999385	KCNAB2;KCNAB2;KCNAB2;KCNAB2
cg02448796	1	6101339	0.000537782	0.00694188	-0.0150173	0.0823295	0.855372	0.997501	KCNAB2;KCNAB2
cg12770003	1	6126139	5.71166e-12	5.87983e-10	0.0834293	0.0839098	0.320784	0.972229	KCNAB2;KCNAB2
cg05382282	1	6164735	0.000470126	0.00619493	-0.0373217	0.0844705	0.658887	0.992683	CHD5
cg13839957	1	6165483	0.00130689	0.0145479	0.0108312	0.0891776	0.9034	0.998341	CHD5
cg09667775	1	6170013	4.07147e-08	1.64245e-06	-0.136869	0.0839416	0.103901	0.93676	CHD5
cg00252804	1	6170117	0.000876081	0.0104561	-0.0688439	0.0808486	0.395071	0.979539	CHD5
cg22598810	1	6175867	0.000405949	0.0054714	0.151134	0.0810193	0.062971	0.917724	CHD5
cg21236631	1	6183300	0.0039646	0.0354905	-0.0578626	0.0711826	0.416848	0.981137	CHD5
cg17927613	1	6187633	2.12686e-08	9.18666e-07	0.103877	0.0889697	0.243789	0.964398	CHD5
cg25143235	1	6187886	6.15047e-08	2.37578e-06	-0.165491	0.102322	0.106715	0.938276	CHD5
cg15205435	1	6187920	4.95679e-09	2.48816e-07	-0.0308321	0.0953035	0.746501	0.995244	CHD5
cg12135344	1	6188120	2.16225e-16	7.94144e-14	0.0208804	0.0836333	0.802994	0.996539	CHD5
cg00389386	1	6188136	7.20624e-16	2.22998e-13	0.00870138	0.0922272	0.924888	0.998611	CHD5
cg21164697	1	6188946	0.00347752	0.0320282	-0.235934	0.104173	0.0241408	0.878195	CHD5
cg21919596	1	6201851	0.00305953	0.0289403	-0.125858	0.0942983	0.182858	0.956404	CHD5
cg11069824	1	6205325	3.32968e-06	8.31116e-05	-0.209153	0.0887155	0.0189511	0.86916	CHD5
cg03115470	1	6215625	1.85002e-07	6.35736e-06	-0.00659016	0.0906314	0.942076	0.999083	CHD5
cg06744003	1	6255635	6.05009e-06	0.000140737	0.217306	0.0785098	0.00594569	0.806422	RPL22
cg17216583	1	6258591	4.24176e-09	2.16066e-07	0.244012	0.0772274	0.00171883	0.731542	RPL22
cg19180828	1	6265220	0.00495058	0.042186	0.0071265	0.0825265	0.931235	0.998767	RNF207
cg03716999	1	6265802	0.000263681	0.00378503	-0.0626706	0.0856753	0.464975	0.984095	RNF207
cg17515966	1	6265894	0.000114512	0.00184811	-0.138596	0.0810121	0.0880128	0.930446	RNF207
cg15731815	1	6269260	0.00545788	0.0454518	-0.237322	0.101776	0.0202841	0.872112	RNF207
cg20580103	1	6270811	1.93053e-05	0.000390771	-0.12134	0.0807669	0.133921	0.94664	RNF207
cg21190042	1	6270961	0.0040006	0.0357486	0.0246709	0.0681439	0.717542	0.994794	RNF207
cg13692170	1	6272632	0.000259345	0.00373281	0.014297	0.0806651	0.859425	0.997506	RNF207
cg05925365	1	6294656	0.00500519	0.0425348	0.00603753	0.0846745	0.943198	0.999083	ICMT
cg25194807	1	6295368	0.000148856	0.00232031	0.127018	0.104973	0.227106	0.962487	ICMT
cg14089881	1	6296630	1.15915e-15	3.38515e-13	-0.0165308	0.0858544	0.847429	0.997131	ICMT
cg11019172	1	6296721	2.80571e-05	0.000542576	-0.115111	0.0747015	0.124245	0.943736	ICMT
cg23164855	1	6301170	2.76333e-05	0.000535475	0.0762646	0.0916956	0.406144	0.980361
cg00883218	1	6301400	0.00120851	0.0136415	-0.099645	0.0889879	0.263593	0.966796
cg26257210	1	6305348	0.00243119	0.0240628	0.0957271	0.0463354	0.0395764	0.900608	HES3
cg16034168	1	6336711	0.00223881	0.0225359	-0.139746	0.094411	0.139734	0.948553	ACOT7;ACOT7;ACOT7;ACOT7
cg11078128	1	6336743	1.05194e-05	0.000229099	0.279577	0.0962434	0.00391001	0.784827	ACOT7;ACOT7;ACOT7;ACOT7
cg12740725	1	6342888	0.000181977	0.00275657	0.166034	0.0886032	0.0617854	0.917063	ACOT7;ACOT7;ACOT7;ACOT7
cg11714702	1	6362473	0.00119551	0.0135187	0.0868371	0.0883383	0.326291	0.972497	ACOT7;ACOT7;ACOT7;ACOT7
ch.1.234734F	1	6373420	0.00289067	0.0276499	-0.00177691	0.0466498	0.969638	0.999485	ACOT7;ACOT7;ACOT7;ACOT7
cg07514368	1	6382250	5.7955e-08	2.25289e-06	0.0892994	0.0795646	0.262492	0.966796	ACOT7;ACOT7;ACOT7;ACOT7
cg10375954	1	6419608	1.38061e-15	3.93714e-13	0.00683605	0.0890566	0.938858	0.999055	ACOT7;ACOT7;ACOT7;ACOT7
cg02641839	1	6420826	0.000811699	0.00981878	-0.0720447	0.0938679	0.443301	0.9825	ACOT7;ACOT7;ACOT7
cg21781706	1	6438350	4.36386e-05	0.000798445	0.18341	0.0969365	0.0593178	0.915492	ACOT7;ACOT7
cg15757266	1	6475317	0.00606146	0.0492167	0.0251967	0.0613616	0.681601	0.993496	HES2
cg15274864	1	6508592	0.00586524	0.0480007	-0.0668704	0.0965111	0.488851	0.984899	ESPN
cg01337514	1	6511026	4.58433e-05	0.000833708	0.0297212	0.0891276	0.738983	0.995177	ESPN
cg06085683	1	6514663	0.00123096	0.0138484	0.0654114	0.0945615	0.489569	0.984899	ESPN
cg09809932	1	6515597	0.00147194	0.0160386	-0.125422	0.0954668	0.189791	0.957014	ESPN
cg07017737	1	6516324	1.54214e-06	4.19201e-05	0.101434	0.093228	0.277344	0.968176	ESPN
cg12406391	1	6520194	0.00015565	0.00241021	0.0646743	0.0931587	0.487999	0.984899	ESPN
cg03398090	1	6525501	2.613e-07	8.63893e-06	-0.0659469	0.0776336	0.396211	0.979618	TNFRSF25;TNFRSF25;TNFRSF25;TNFRSF25;TNFRSF25;TNFRSF25;TNFRSF25;TNFRSF25;TNFRSF25;TNFRSF25;TNFRSF25;TNFRSF25
cg00087884	1	6525551	5.98094e-06	0.000139335	-0.0595372	0.0641162	0.353753	0.975275	TNFRSF25;TNFRSF25;TNFRSF25;TNFRSF25;TNFRSF25;TNFRSF25
cg25491951	1	6526396	3.60316e-10	2.37337e-08	0.103494	0.088968	0.245521	0.964811	PLEKHG5;PLEKHG5;PLEKHG5;PLEKHG5;PLEKHG5;PLEKHG5;PLEKHG5;PLEKHG5;TNFRSF25;TNFRSF25;TNFRSF25;TNFRSF25;TNFRSF25;TNFRSF25
cg23114616	1	6526398	1.19463e-20	2.0865e-17	0.107228	0.0879674	0.223693	0.96193	TNFRSF25;PLEKHG5;TNFRSF25;PLEKHG5;PLEKHG5;TNFRSF25;PLEKHG5;TNFRSF25;PLEKHG5;TNFRSF25;TNFRSF25
cg16681526	1	6526469	3.22961e-08	1.33456e-06	0.0184893	0.077696	0.812046	0.996713	TNFRSF25;PLEKHG5;TNFRSF25;PLEKHG5;PLEKHG5;TNFRSF25;PLEKHG5;TNFRSF25;TNFRSF25;PLEKHG5;TNFRSF25
cg13934553	1	6530615	0.00162883	0.0174174	-0.0124719	0.0878446	0.887181	0.998162	PLEKHG5;PLEKHG5;PLEKHG5;PLEKHG5;PLEKHG5
cg06816518	1	6531152	0.00210934	0.0214935	-0.0349125	0.0962423	0.717009	0.994794	PLEKHG5;PLEKHG5;PLEKHG5;PLEKHG5;PLEKHG5
cg06965803	1	6531717	1.17176e-06	3.28435e-05	-0.215362	0.0923099	0.020219	0.872112	PLEKHG5;PLEKHG5;PLEKHG5;PLEKHG5;PLEKHG5
cg27428051	1	6534879	6.13807e-05	0.00107512	-0.0456996	0.0624593	0.464866	0.984043	PLEKHG5;PLEKHG5;PLEKHG5;PLEKHG5;PLEKHG5
cg07547858	1	6537661	0.00056869	0.00727948	-0.0905481	0.102744	0.378769	0.977835	PLEKHG5;PLEKHG5;PLEKHG5;PLEKHG5;PLEKHG5;PLEKHG5;PLEKHG5;PLEKHG5
cg05462761	1	6545157	0.00315249	0.0296393	0.00908333	0.0995713	0.927367	0.998704	PLEKHG5;PLEKHG5;PLEKHG5;PLEKHG5;PLEKHG5
cg09805709	1	6552273	0.00126251	0.0141367	-0.104165	0.0885088	0.24005	0.963475	PLEKHG5;PLEKHG5;PLEKHG5
cg03236969	1	6556795	0.000988504	0.0115575	0.0220473	0.0666787	0.741109	0.995177	PLEKHG5;PLEKHG5;PLEKHG5
cg22483939	1	6557018	0.000295456	0.00417812	0.0938105	0.0782496	0.231402	0.96301	PLEKHG5;PLEKHG5;PLEKHG5
cg10700634	1	6566528	0.00011315	0.0018289	0.0957397	0.0874156	0.27418	0.967768	PLEKHG5
cg02096009	1	6567118	3.28004e-10	2.18286e-08	0.0907945	0.092091	0.324861	0.972364	PLEKHG5
cg18925980	1	6580110	0.0042088	0.0372001	0.0473528	0.0746848	0.526477	0.986735	PLEKHG5;PLEKHG5
cg04818845	1	6580167	0.000351334	0.00484353	-0.0438285	0.0752577	0.560691	0.989014	PLEKHG5
cg04434328	1	6580173	0.00340413	0.031497	-0.0744169	0.0747769	0.320342	0.972229	PLEKHG5
cg13857119	1	6580308	0.00114071	0.0130048	0.133609	0.079793	0.0949458	0.933197	PLEKHG5
cg19757108	1	6605447	1.94349e-06	5.15102e-05	0.0400003	0.0865776	0.64436	0.992241	NOL9
cg01967986	1	6613381	3.81507e-05	0.000709718	0.0932785	0.0949958	0.326824	0.972497	NOL9
cg19508900	1	6639738	0.000799907	0.00969973	0.144558	0.0725788	0.0471849	0.906881	TAS1R1;ZBTB48;TAS1R1;TAS1R1;TAS1R1
cg07565540	1	6639754	0.00373458	0.0338783	-0.0274472	0.0746513	0.713342	0.994791	TAS1R1;ZBTB48;TAS1R1;TAS1R1;TAS1R1
cg13779133	1	6639762	0.000109869	0.00178322	-0.0562417	0.084802	0.507637	0.985629	TAS1R1;ZBTB48;TAS1R1;TAS1R1;TAS1R1
cg24328740	1	6653447	0.00303151	0.028726	0.0262509	0.0684165	0.701442	0.994199	KLHL21
cg16686458	1	6659522	0.00115456	0.0131355	-0.139567	0.0830357	0.0937017	0.932203	KLHL21;KLHL21
cg01881062	1	6660403	2.51041e-06	6.45368e-05	-0.0541025	0.0681242	0.427638	0.981648	KLHL21
cg27539986	1	6664103	0.000228319	0.00334749	0.106639	0.0907754	0.240899	0.963927	KLHL21
cg09159285	1	6664134	3.5039e-08	1.43443e-06	0.0319318	0.0821237	0.697644	0.994178	KLHL21
cg10949451	1	6673306	0.00291683	0.0278477	-0.0781076	0.0792653	0.325118	0.972398	PHF13
cg12907598	1	6676673	0.000311941	0.00437853	-0.0410668	0.0796868	0.606636	0.990319	PHF13
cg08163621	1	6685996	9.86546e-06	0.00021649	-0.0180305	0.082744	0.82763	0.996842	THAP3
cg09975787	1	6787505	6.22852e-07	1.87248e-05	0.0245335	0.0827231	0.76697	0.995856	LOC100505887;LOC100505887
cg16833163	1	6795889	5.55637e-06	0.000130591	-0.199689	0.0934574	0.0333246	0.895135
cg20266320	1	6800814	0.000346279	0.004784	-0.0259277	0.0965617	0.788467	0.996239
cg07617633	1	6813525	1.1351e-05	0.00024491	-0.00602514	0.037597	0.872773	0.997928
cg19820248	1	6845373	0.00111261	0.0127409	0.208428	0.0721009	0.00408561	0.786942	CAMTA1
cg24628816	1	6849430	0.000111303	0.00180343	0.00967866	0.0776523	0.90088	0.998261	CAMTA1
cg15582707	1	6921545	0.000391562	0.00530644	0.159399	0.0897502	0.0766062	0.929022	CAMTA1
cg27209861	1	6978798	0.00486398	0.0416335	-0.00980841	0.0528733	0.852939	0.997359	CAMTA1
cg27551706	1	7015944	0.00514744	0.0434677	0.0966732	0.0861857	0.262774	0.966796	CAMTA1
cg06759559	1	7028331	9.27267e-05	0.00154	0.0728022	0.0922588	0.430589	0.98175	CAMTA1
cg04353586	1	7039323	0.0032528	0.0303897	-0.0762301	0.0936552	0.416236	0.981137	CAMTA1
cg04943374	1	7075618	1.19764e-05	0.000256866	-0.0673764	0.0815581	0.409308	0.980608	CAMTA1
cg13687594	1	7122970	0.000131602	0.00208378	-0.214039	0.0969835	0.0279729	0.886016	CAMTA1
cg16559708	1	7130495	0.00229198	0.0229683	0.129024	0.0553166	0.0202495	0.872112	CAMTA1
cg20087386	1	7168403	0.000279185	0.00397735	-0.0877202	0.0850734	0.303209	0.970667	CAMTA1
cg05129050	1	7178026	1.00902e-05	0.000220884	-0.106612	0.0823271	0.196189	0.957955	CAMTA1
cg23643951	1	7188044	0.00292146	0.0278852	0.0586779	0.0787141	0.456502	0.983636	CAMTA1
cg14836248	1	7209987	0.00159188	0.0170932	-0.124428	0.0865589	0.151482	0.9511	CAMTA1
cg24513014	1	7210826	0.00268022	0.0260269	-0.094063	0.0878887	0.285252	0.968584	CAMTA1
cg03765258	1	7210948	2.29059e-05	0.00045376	-0.137027	0.0797527	0.0866646	0.930446	CAMTA1
cg18504143	1	7219603	3.71755e-15	9.31428e-13	0.0198658	0.0921448	0.829432	0.996876	CAMTA1
cg21082913	1	7238945	0.00289284	0.0276665	-0.0474809	0.0995704	0.633764	0.991467	CAMTA1
cg12710648	1	7308091	4.34562e-10	2.80253e-08	-0.183695	0.0825723	0.0267491	0.884299	CAMTA1
cg00452133	1	7308117	1.72033e-11	1.5696e-09	-0.0447125	0.0800418	0.576786	0.989411	CAMTA1
cg20800117	1	7308366	3.52391e-13	4.99391e-11	-0.0726362	0.079183	0.359613	0.975609	CAMTA1
cg00292312	1	7318138	0.00014937	0.00232762	0.107825	0.0861137	0.211368	0.960461	CAMTA1
cg15063687	1	7359621	0.000729067	0.00897407	-0.183052	0.0778581	0.0192786	0.870387	CAMTA1
cg23972860	1	7395024	0.00569506	0.0469654	0.0403058	0.0907557	0.657239	0.992608	CAMTA1
cg15516572	1	7395455	2.53585e-05	0.00049628	-0.143396	0.0864157	0.0979467	0.93446	CAMTA1
cg22136726	1	7449657	0.000590631	0.00751844	0.110325	0.0795613	0.166437	0.953561	CAMTA1
cg10579052	1	7449669	6.53487e-07	1.95384e-05	-0.0574059	0.0731203	0.432939	0.981935	CAMTA1
cg27149150	1	7449851	0.00173105	0.0183131	0.113992	0.072432	0.116453	0.941504	CAMTA1
cg02742119	1	7449957	1.04688e-05	0.000228128	-0.0992506	0.0822892	0.228596	0.962594	CAMTA1
cg07162250	1	7488166	1.42398e-06	3.90334e-05	-0.0533958	0.0791677	0.500466	0.985315	CAMTA1
cg25974448	1	7492376	0.00055904	0.00717246	0.111597	0.0747633	0.136434	0.947709	CAMTA1
cg03907138	1	7501620	3.17588e-10	2.12079e-08	-0.0243836	0.0831824	0.769595	0.995896	CAMTA1
cg03520279	1	7501725	1.02618e-08	4.77743e-07	0.0633601	0.0858199	0.460838	0.983854	CAMTA1
cg24876178	1	7518204	1.52908e-15	4.28173e-13	-0.15988	0.0815246	0.0506656	0.908079	CAMTA1
cg11755201	1	7551851	0.000720218	0.00888471	-0.00674931	0.0848856	0.936672	0.998919	CAMTA1
cg05914990	1	7570689	0.000315565	0.00442161	-0.155783	0.086584	0.0728585	0.925882	CAMTA1
cg04794593	1	7598988	2.09991e-11	1.8735e-09	-0.091613	0.0866692	0.29123	0.969325	CAMTA1
cg23108778	1	7616070	4.51106e-09	2.28413e-07	-0.0505062	0.0894355	0.572628	0.989311	CAMTA1
cg02540203	1	7632747	0.000145549	0.00227588	-0.0387026	0.0922356	0.675034	0.993219	CAMTA1
cg17947221	1	7641358	0.00168355	0.0178983	0.0738113	0.0985953	0.45459	0.983523	CAMTA1
cg01436424	1	7669070	0.00172368	0.0182512	-0.0208138	0.0647647	0.748119	0.995252	CAMTA1
cg09889997	1	7692321	0.00224836	0.0226141	0.103218	0.0799009	0.197281	0.958345	CAMTA1
cg21173532	1	7701604	4.89627e-05	0.000882804	0.0490102	0.0630269	0.437331	0.982176	CAMTA1
cg23889047	1	7705756	5.66392e-06	0.000132808	0.123186	0.0666149	0.0652772	0.919619	CAMTA1
cg11633926	1	7732006	0.000122764	0.00196262	0.0794314	0.0670612	0.237044	0.963307	CAMTA1
cg25763306	1	7741216	6.49853e-13	8.56963e-11	0.282094	0.0929419	0.00258611	0.755605	CAMTA1
cg23937295	1	7762151	5.82197e-06	0.000136005	0.032533	0.0886009	0.713705	0.994794	CAMTA1
cg04914013	1	7763567	5.47938e-07	1.67151e-05	-0.0603664	0.0932729	0.517931	0.986234	CAMTA1
cg01514075	1	7832357	4.80544e-08	1.90593e-06	0.0930808	0.093252	0.318897	0.9722	VAMP3
cg22229039	1	7842159	3.10785e-08	1.28935e-06	0.0985185	0.0441874	0.0264179	0.883978
cg14511923	1	7842369	1.46889e-07	5.17437e-06	0.147614	0.067425	0.0292419	0.888879
cg02277850	1	7842393	2.79919e-09	1.49212e-07	0.111459	0.0702	0.11326	0.940832
cg23987789	1	7842406	2.50691e-09	1.3509e-07	0.0502006	0.0754146	0.506071	0.985567
cg12258811	1	7844735	3.05789e-06	7.70459e-05	-0.0686027	0.0918486	0.455625	0.983553	PER3
cg04837231	1	7885239	0.000262795	0.00377464	0.108971	0.0634047	0.0865702	0.930446	PER3
cg17328665	1	7887199	3.95912e-06	9.68014e-05	-0.118356	0.0864286	0.171761	0.954875	PER3
cg17724687	1	7887346	0.000124686	0.00198871	-0.0940934	0.0822571	0.253458	0.96612	PER3
cg09168692	1	7887560	9.4509e-07	2.71224e-05	-0.0980037	0.0850127	0.249783	0.965659	PER3
cg10500283	1	7913081	5.51121e-05	0.000977791	0.0374953	0.0715294	0.600479	0.990261	UTS2;UTS2;UTS2
cg07991389	1	7929877	0.00386606	0.0348075	-0.161171	0.0826134	0.0518751	0.909886
cg22907979	1	7946076	3.1525e-09	1.65755e-07	-0.0451024	0.0930064	0.628026	0.991401
cg10930528	1	7991549	0.00012313	0.00196777	-0.0972267	0.0853133	0.255224	0.966458	TNFRSF9
cg14153654	1	8001027	1.72618e-08	7.61746e-07	-0.0171503	0.0746109	0.818334	0.996741	TNFRSF9
cg18025409	1	8001046	7.58013e-06	0.000171517	0.0163841	0.0845801	0.846516	0.997104	TNFRSF9
cg23959705	1	8002302	3.38685e-06	8.43884e-05	0.00840633	0.0655723	0.898066	0.998255	TNFRSF9
cg15336559	1	8022656	6.52946e-06	0.000150539	-0.0759552	0.0976724	0.437305	0.982176	PARK7;PARK7
cg11426075	1	8086959	6.2766e-07	1.88544e-05	0.062063	0.0948729	0.513446	0.985911	ERRFI1
cg13808198	1	8087518	0.0033671	0.0312313	-0.0577164	0.0840912	0.492949	0.985018	ERRFI1
cg01926406	1	8162549	0.000714286	0.0088233	0.0402411	0.0665816	0.545986	0.988202
cg10026775	1	8164796	0.000152477	0.0023684	-0.0965895	0.0711847	0.175702	0.956013
cg01438390	1	8166942	4.84613e-05	0.000875032	0.00652662	0.0646124	0.919599	0.998422
cg06416075	1	8177780	2.18241e-05	0.000434943	0.126521	0.0973488	0.194582	0.95771
cg10227331	1	8181647	1.16053e-05	0.000249698	-0.134293	0.0757186	0.0770132	0.929261
cg26496749	1	8198083	0.00121298	0.0136834	-0.13308	0.0703982	0.0595424	0.915877
cg03318985	1	8215809	4.50404e-05	0.000820989	-0.0513535	0.0690223	0.457374	0.983636
cg04908588	1	8229825	0.000636413	0.00801159	-0.0180926	0.0784649	0.817776	0.996731
cg25953521	1	8243047	0.00183713	0.0192189	-0.00175476	0.0820383	0.982947	0.999621
cg03663547	1	8262519	0.000485426	0.00636722	0.00743419	0.0838926	0.929439	0.998762
cg19500867	1	8268675	9.32292e-05	0.00154731	-0.03208	0.099492	0.747315	0.995252	LOC102724539
cg20014974	1	8271918	4.07159e-11	3.37389e-09	-0.196974	0.0723912	0.00683825	0.808232
cg02847588	1	8271997	7.68396e-14	1.29775e-11	-0.259884	0.0648036	7.43203e-05	0.397521
cg00590817	1	8272081	0.000212361	0.00314815	-0.0449008	0.0913601	0.623405	0.991232
cg06780032	1	8272277	0.000743423	0.00912074	-0.202202	0.0975685	0.0389678	0.900109
cg11283860	1	8273352	2.13716e-05	0.000427154	-0.0755641	0.0509316	0.138815	0.94847
cg26931526	1	8275693	0.000433764	0.00578682	0.109278	0.0735889	0.13846	0.948306
cg06974662	1	8277080	4.29577e-13	5.95554e-11	-0.0935128	0.0844406	0.268874	0.967411
cg22854463	1	8278817	2.69411e-15	7.04897e-13	-0.165504	0.0748834	0.0277483	0.885747
cg25539555	1	8285172	0.0013174	0.0146425	-0.0884121	0.0459252	0.055032	0.911009
cg11166167	1	8292578	0.0029804	0.0283349	-0.0644732	0.0754324	0.393301	0.979404
cg23515884	1	8323280	0.00608729	0.0493787	-0.124341	0.0655557	0.0586979	0.91487
cg12778220	1	8327476	0.00254267	0.0249358	0.0447077	0.0853034	0.600543	0.990261
cg13057875	1	8343004	8.77284e-09	4.14796e-07	-0.114836	0.0678162	0.0912905	0.931884
cg00059459	1	8343575	0.00027157	0.00388359	-0.126784	0.0746221	0.0902146	0.930984
cg02616470	1	8375490	3.94533e-07	1.24814e-05	0.091558	0.0870986	0.293901	0.969669
cg06322323	1	8388540	0.00164108	0.0175265	0.113675	0.092291	0.218897	0.961212	SLC45A1
cg04994795	1	8404050	0.00458168	0.0397363	-0.041828	0.0613486	0.495816	0.985139	SLC45A1
cg20936321	1	8408752	5.0045e-05	0.000899731	-0.0395878	0.089341	0.657964	0.992612
cg26816583	1	8418613	3.30633e-05	0.000626319	-0.079517	0.0993653	0.424115	0.981496	RERE;RERE;RERE
cg00546117	1	8445545	1.43887e-10	1.04375e-08	0.11855	0.0944343	0.210193	0.960221	RERE;RERE;RERE
cg14653326	1	8449835	0.0014998	0.0162871	-0.110857	0.078291	0.157687	0.951766	RERE;RERE;RERE
cg19465883	1	8484670	4.49531e-16	1.48948e-13	0.0637612	0.0885348	0.471899	0.984376	RERE;LOC102724552;RERE;RERE
cg16484858	1	8484694	1.97775e-12	2.30271e-10	0.109703	0.0882656	0.214757	0.960712	RERE;LOC102724552;RERE;RERE
cg14004768	1	8484703	1.51112e-10	1.09154e-08	0.000327038	0.0808022	0.996773	0.999966	RERE;LOC102724552;RERE;RERE
cg04317648	1	8485376	9.6725e-07	2.76934e-05	0.014557	0.0723899	0.840745	0.997104	LOC102724552;RERE;RERE
cg00423486	1	8491132	0.00515444	0.0435144	0.1177	0.0529523	0.0268777	0.884723	RERE;RERE
cg13104185	1	8509372	2.86789e-06	7.27416e-05	0.0799305	0.0643922	0.215333	0.960763	RERE;RERE
cg24276315	1	8543236	1.15469e-05	0.000248586	0.0425764	0.0976292	0.663034	0.992877	RERE;RERE
cg05262957	1	8570537	2.75812e-06	7.02241e-05	-0.0349893	0.0639579	0.584685	0.989411	RERE;RERE
cg08047233	1	8578167	0.000175573	0.00267197	0.00776092	0.0634624	0.902739	0.99834	RERE;RERE
cg23042612	1	8613264	4.43831e-05	0.000810607	-0.00455489	0.0697327	0.947958	0.999144	RERE;RERE
cg12779607	1	8615458	2.52877e-05	0.000495041	0.0192719	0.0572637	0.736663	0.995047	RERE;RERE
cg01162877	1	8651018	4.1554e-05	0.000764667	0.0250513	0.0636413	0.694095	0.993982	RERE;RERE
cg14607332	1	8658322	0.00501893	0.0426245	-0.0828284	0.045851	0.071714	0.924039	RERE;RERE
cg12764441	1	8662670	9.142e-05	0.00152106	0.150321	0.0795559	0.0596607	0.915887	RERE;RERE
cg17442683	1	8664311	6.00736e-12	6.15612e-10	0.0230618	0.0707182	0.744539	0.995177	RERE;RERE
cg25570050	1	8712304	9.63001e-05	0.00159114	-0.203625	0.0671574	0.00261227	0.755605	RERE;RERE
cg00003187	1	8739981	8.27885e-07	2.41411e-05	-0.0167725	0.094485	0.859209	0.997506	RERE;RERE
cg02423433	1	8741157	1.06431e-07	3.88522e-06	0.179431	0.0819368	0.0292007	0.88883	RERE;RERE
cg16970559	1	8747198	0.000439217	0.00584885	-0.0208431	0.0682893	0.760384	0.995724	RERE;RERE
cg18269493	1	8772984	0.000594099	0.00755539	-0.0305599	0.055696	0.583572	0.989411	RERE;RERE
cg18858951	1	8783097	1.25889e-05	0.000268441	-0.10707	0.0849514	0.208388	0.960118	RERE;RERE
cg15071406	1	8788275	0.00584804	0.0479061	0.192307	0.0744846	0.0102383	0.826991	RERE;RERE
cg22474437	1	8873367	2.99916e-12	3.33393e-10	0.171376	0.0916271	0.0622844	0.917724	RERE;RERE
cg19371916	1	8874984	8.60813e-11	6.60495e-09	-0.0443487	0.0751755	0.555619	0.98862	RERE;RERE
cg10211414	1	8875053	2.42398e-12	2.76397e-10	-0.0840457	0.0744521	0.259741	0.966796	RERE;RERE
cg14214669	1	8881990	0.00280755	0.0270272	0.146373	0.0810971	0.0719575	0.924646
cg07306469	1	8904698	0.00114668	0.0130613	-0.193458	0.0716022	0.00723532	0.811021
cg10443148	1	8922612	3.45312e-07	1.10891e-05	-0.129538	0.0875159	0.13974	0.948553	ENO1
cg20536660	1	8931689	8.29694e-06	0.000185836	0.0579626	0.0507095	0.253815	0.966123	ENO1;ENO1
cg21225029	1	8931734	0.000722413	0.00890646	0.0198641	0.0533611	0.70993	0.994624	ENO1;ENO1
cg21133140	1	8931754	0.0016842	0.0179036	0.0393996	0.0570393	0.490189	0.984947	ENO1;ENO1
cg03174229	1	8931763	8.42531e-09	4.00147e-07	-0.0604364	0.0798865	0.449847	0.983124	ENO1;ENO1
cg07020871	1	8932179	5.12487e-08	2.02073e-06	-0.0409008	0.0542032	0.451013	0.983268	ENO1;ENO1
cg15867712	1	8932359	3.93968e-05	0.000729812	0.0337102	0.0817676	0.680398	0.993472	ENO1;ENO1
cg16627087	1	8933118	0.000778851	0.00948191	-0.0469134	0.062348	0.452296	0.983268	ENO1;ENO1
cg22965541	1	8935061	1.74369e-06	4.67524e-05	0.0424748	0.0696647	0.542458	0.987782	ENO1
cg10313368	1	8935228	0.000230569	0.00337537	0.0595089	0.0915711	0.516211	0.986096	ENO1
cg26215543	1	8936009	8.49492e-12	8.38485e-10	0.0503717	0.0880658	0.567708	0.989274	ENO1
cg18273817	1	8936178	7.43568e-09	3.57596e-07	0.0601894	0.0774178	0.437418	0.982192	ENO1
cg06972019	1	8937448	1.18473e-12	1.46634e-10	0.0493446	0.094061	0.600195	0.990261	ENO1
cg12902497	1	8938815	0.000846219	0.0101654	0.107981	0.0940454	0.251687	0.965921	ENO1
cg13530442	1	8939736	4.95153e-09	2.48586e-07	-0.00995986	0.0771711	0.897384	0.998255	ENO1-AS1;ENO1
cg16812044	1	8940061	0.000801243	0.00971331	-0.0362512	0.0457925	0.429112	0.98175	ENO1
cg26857135	1	8972241	1.29376e-06	3.58493e-05	0.0554662	0.0889067	0.533125	0.986915
cg12717664	1	9003178	9.90976e-05	0.00163142	0.139684	0.0783525	0.075501	0.927893
cg00594907	1	9005719	0.00520249	0.0438238	0.276195	0.091231	0.00265149	0.755605	CA6
cg07601804	1	9023134	1.59035e-07	5.55665e-06	-0.154435	0.0878537	0.0796554	0.930145	CA6
cg08943045	1	9043919	0.000588868	0.00749918	0.0645639	0.0462234	0.163375	0.952625
cg24295324	1	9062931	1.94036e-13	2.94105e-11	-0.0708109	0.0642802	0.271403	0.967695
cg20822540	1	9070127	1.40871e-14	2.95937e-12	0.218878	0.0921535	0.0180863	0.865557	SLC2A7
cg03850198	1	9090070	5.6352e-07	1.71346e-05	-0.123649	0.082626	0.135439	0.94719
cg21169991	1	9120892	0.00318474	0.0298821	-0.0359725	0.0813127	0.658478	0.992683	SLC2A5;SLC2A5
cg14296111	1	9129942	0.00399906	0.0357391	-0.176591	0.0655504	0.00740466	0.812475	SLC2A5;SLC2A5
cg13869484	1	9140563	0.000127684	0.00203008	-0.0278631	0.0626986	0.657034	0.992608	SLC2A5
cg09107224	1	9146369	3.33624e-09	1.74323e-07	-0.0846389	0.0862588	0.32717	0.972497
cg16553238	1	9154254	0.00378794	0.0342602	-0.091023	0.0809506	0.261612	0.966796
cg05907464	1	9218658	2.5413e-12	2.87955e-10	0.031944	0.0919427	0.728477	0.994976
cg19448908	1	9222986	0.000855231	0.0102542	-0.135738	0.0993861	0.172901	0.955214
cg10377510	1	9224003	1.47301e-14	3.07088e-12	0.0134625	0.0756664	0.858891	0.997501
cg22373770	1	9224198	3.09027e-05	0.000590227	-0.0767205	0.0683127	0.262183	0.966796
cg16313966	1	9242037	0.00597498	0.0486801	-0.138047	0.0948172	0.14632	0.950672
cg12385729	1	9243679	3.56778e-10	2.35286e-08	0.10199	0.0915047	0.265802	0.966938
cg08478016	1	9258033	0.00367682	0.0334616	0.0380396	0.0724911	0.600094	0.990261
cg17848458	1	9260749	3.74174e-06	9.20857e-05	0.167541	0.0843175	0.0477077	0.907166
cg16097191	1	9262511	0.000191104	0.00287588	-0.0709861	0.088936	0.425319	0.981596
cg25164357	1	9271605	0.00289639	0.0276925	0.0428268	0.0738878	0.562549	0.989062
cg23913482	1	9294911	2.29847e-06	5.96903e-05	0.215315	0.101323	0.0342913	0.896893	H6PD;H6PD
cg25284492	1	9295432	6.54643e-05	0.00113666	0.0699436	0.0901508	0.438367	0.982253	H6PD
cg02276314	1	9301104	1.49196e-08	6.69108e-07	-0.0594273	0.0450413	0.187909	0.957014	H6PD
cg23530232	1	9302240	3.53755e-05	0.000664534	-0.0542722	0.0493822	0.272522	0.967714	H6PD;H6PD
cg09025327	1	9309004	0.000498033	0.00650809	0.0331775	0.0596275	0.578288	0.989411	H6PD
cg04566694	1	9312021	0.00212471	0.0216181	-0.0698502	0.0925227	0.450791	0.983268	H6PD
cg25755851	1	9335794	7.1033e-16	2.2057e-13	-0.0676377	0.0856822	0.430418	0.98175
cg01102307	1	9340416	2.86796e-05	0.000552934	-0.079827	0.0968983	0.410608	0.980715
cg16411216	1	9340507	0.000425637	0.00569504	0.0385581	0.10352	0.709772	0.994624
cg03154412	1	9351985	4.79671e-05	0.000867411	-0.103405	0.0755702	0.172097	0.955088	SPSB1
cg17920551	1	9352155	1.08426e-05	0.000235129	-0.139217	0.0859302	0.106118	0.938103	SPSB1
cg22493877	1	9352405	0.00300928	0.0285541	0.0274998	0.0639683	0.667538	0.992989	SPSB1
cg09468328	1	9352407	0.000201075	0.00300381	0.0332131	0.0725988	0.647607	0.992367	SPSB1
cg19373778	1	9354516	0.000364297	0.00499475	0.0576519	0.0942648	0.541207	0.987728	SPSB1
cg23577104	1	9360677	0.00160152	0.0171801	0.013447	0.0824806	0.870588	0.997884	SPSB1
cg08586855	1	9375862	2.1802e-05	0.000434528	0.0102096	0.0762902	0.893618	0.998184	SPSB1
cg17489312	1	9376039	1.38623e-11	1.29609e-09	-0.0255627	0.0755468	0.735291	0.995041	SPSB1
cg26363759	1	9377984	0.000987674	0.0115502	0.0455798	0.0869987	0.600674	0.990274	SPSB1
cg25616787	1	9409349	0.00479115	0.0411439	0.0877631	0.0725062	0.226943	0.962469	SPSB1
cg22436957	1	9413089	8.13738e-09	3.87877e-07	-0.0844316	0.0757575	0.265839	0.96697	SPSB1
cg04492932	1	9442882	0.00447291	0.0389998	-0.000860981	0.0818103	0.991609	0.999861
cg26045764	1	9458033	0.00167304	0.0178075	-0.089906	0.0760791	0.238119	0.963307
cg03605773	1	9488706	0.00605691	0.0491853	0.0723988	0.100609	0.472255	0.984387
cg01186535	1	9499334	0.00290348	0.0277433	-0.0807115	0.0629972	0.200984	0.958739
cg21686171	1	9504429	0.000427276	0.00571294	-0.0370936	0.0545602	0.497044	0.985139
cg08560544	1	9525989	0.000492714	0.00644875	0.0673201	0.0950441	0.479234	0.984601
cg14557825	1	9551398	0.00542862	0.0452687	0.08979	0.070126	0.201259	0.958776
cg00530905	1	9582655	2.72447e-05	0.000528846	0.00934972	0.067126	0.889305	0.998175
cg15631477	1	9589413	4.21835e-09	2.15071e-07	0.0648104	0.0862147	0.452723	0.983306
cg08886482	1	9648699	5.18043e-05	0.000927454	-0.0294514	0.0751276	0.695286	0.99406	TMEM201;TMEM201
cg07899389	1	9655478	0.00218053	0.0220632	0.0963769	0.0800904	0.229663	0.962616	TMEM201;TMEM201
cg20318619	1	9666173	8.58962e-07	2.49244e-05	-0.0440637	0.0722281	0.542221	0.987773	TMEM201
cg03413303	1	9670134	0.00032364	0.00451656	0.00450147	0.0686677	0.94777	0.999144	TMEM201
cg06099126	1	9670729	0.00404508	0.0360588	0.0450846	0.0999071	0.652081	0.99247	TMEM201
cg19273387	1	9678201	5.0909e-05	0.000913398	-0.0712171	0.0838753	0.396422	0.979658
cg02787675	1	9686058	1.02525e-07	3.75633e-06	0.00295638	0.095144	0.975229	0.999563
cg17467525	1	9686523	1.6821e-05	0.000346188	-0.0863041	0.102366	0.399758	0.979769
cg07843971	1	9701206	3.45577e-05	0.000651575	0.0977877	0.0538933	0.0704715	0.923167
cg04162034	1	9710821	0.000112027	0.00181364	0.0132638	0.0948722	0.888894	0.998175	PIK3CD
cg07793148	1	9712988	4.64796e-08	1.84978e-06	0.021847	0.0712456	0.759299	0.995638	C1orf200;PIK3CD
cg04287259	1	9730401	6.15446e-05	0.00107768	0.000793707	0.0842567	0.992489	0.999878	PIK3CD
cg05300241	1	9737253	0.00583831	0.0478509	-0.0166996	0.0789597	0.832625	0.996876	PIK3CD-AS2;PIK3CD-AS2;PIK3CD
cg16417977	1	9744265	6.79145e-08	2.59777e-06	-0.00966843	0.0696237	0.889636	0.998175	PIK3CD-AS2;PIK3CD-AS2;PIK3CD-AS2;PIK3CD
cg11980800	1	9748107	0.000147434	0.00230158	0.00775072	0.0754028	0.918188	0.998422	PIK3CD
cg08201721	1	9748229	7.27746e-05	0.00124714	-0.0250557	0.0802048	0.754927	0.995383	PIK3CD;PIK3CD-AS2;PIK3CD-AS2;PIK3CD-AS2
cg07427436	1	9749296	0.000248394	0.00359651	-0.00964086	0.0907147	0.915424	0.998403	PIK3CD
cg20317738	1	9749717	0.00235627	0.023481	0.207867	0.0692412	0.00287641	0.760129	PIK3CD
cg23251761	1	9750061	0.000300182	0.00423581	-0.0558962	0.0831676	0.501974	0.985446	PIK3CD
cg24859236	1	9750213	5.01206e-08	1.97988e-06	0.00608494	0.075862	0.936116	0.998907	PIK3CD
cg13457410	1	9762510	1.28178e-11	1.20956e-09	0.0418261	0.099667	0.674996	0.993215	PIK3CD
cg15192374	1	9776629	0.00266951	0.0259385	0.00218309	0.0659413	0.973609	0.999544	PIK3CD
cg13920875	1	9776661	0.00465505	0.0402237	0.0361387	0.0656577	0.582393	0.989411	PIK3CD;PIK3CD
cg23606775	1	9790616	0.00259005	0.0253121	-0.0895504	0.0671545	0.183246	0.956433	CLSTN1;CLSTN1
cg25683618	1	9798068	0.000407459	0.00548949	-0.0847892	0.0906379	0.350198	0.97489	CLSTN1;CLSTN1;CLSTN1
cg17602885	1	9804627	0.00306424	0.0289758	0.202954	0.0735237	0.00608085	0.807517	CLSTN1;CLSTN1
cg23616100	1	9884624	0.00454882	0.0395121	-0.155884	0.0862633	0.0716201	0.924	CLSTN1;CLSTN1
cg00123104	1	9884732	6.96303e-08	2.65664e-06	0.0527169	0.0891363	0.554626	0.988585	CLSTN1;CLSTN1
cg09478648	1	9884950	3.51853e-07	1.12751e-05	-0.1123	0.0796026	0.159214	0.9518	CLSTN1;CLSTN1;CLSTN1
cg07035320	1	9885517	0.00157553	0.0169467	-0.105849	0.0931784	0.256752	0.966579	CLSTN1;CLSTN1
cg21117808	1	9887936	5.19051e-05	0.000928868	-0.0306781	0.0897883	0.732806	0.995037
cg13871843	1	9887984	8.69419e-10	5.21442e-08	0.0156128	0.0910562	0.86396	0.997631
cg06431967	1	9908036	2.52075e-09	1.35734e-07	-0.019444	0.0813977	0.811343	0.996708
cg01994208	1	9908227	8.62663e-16	2.60689e-13	0.0145417	0.0876503	0.868328	0.997871
cg06216080	1	9908294	3.64452e-12	3.96517e-10	0.00173367	0.0957162	0.985559	0.999687
cg12814199	1	9935516	0.00423241	0.0373664	-0.12517	0.0837297	0.135844	0.94731	CTNNBIP1;CTNNBIP1
cg09146155	1	9946347	6.84331e-09	3.32192e-07	0.197256	0.0879313	0.0255098	0.880228	CTNNBIP1;CTNNBIP1
cg16578549	1	9950732	0.00337619	0.031299	-0.122551	0.0656095	0.0626238	0.917724	CTNNBIP1;CTNNBIP1
cg12935715	1	9960466	0.000314518	0.00440938	-0.0516521	0.0779628	0.508078	0.985629	CTNNBIP1;CTNNBIP1
cg24842740	1	9973750	0.00251343	0.0247099	-0.0895154	0.096692	0.355206	0.975275
cg15209029	1	9982553	0.00335731	0.0311597	0.213254	0.0801582	0.00816798	0.815203
cg06692821	1	10002424	0.00332681	0.0309392	-0.099836	0.097333	0.305742	0.970993	LZIC;NMNAT1;NMNAT1;NMNAT1
cg07388700	1	10020901	2.9362e-06	7.43147e-05	0.00922202	0.0860492	0.914715	0.998387	NMNAT1
cg00681705	1	10056840	0.000161004	0.00248057	-0.062916	0.0895094	0.482592	0.984694	RBP7
cg09355820	1	10092237	0.00171498	0.0181735	0.0727098	0.0909448	0.424553	0.981568	UBE4B;UBE4B
cg10568558	1	10187884	0.000372018	0.00508149	0.0440563	0.0839708	0.600154	0.990261	UBE4B;UBE4B
cg05165782	1	10238888	0.00573317	0.047208	-0.166993	0.0752703	0.0271644	0.885261	UBE4B;UBE4B;UBE4B;UBE4B
cg12245406	1	10249793	0.00365478	0.0333027	0.0595113	0.0959201	0.53539	0.987218
cg13790717	1	10271542	3.32199e-05	0.000628724	0.0572699	0.0806834	0.4783	0.984551	KIF1B;KIF1B
cg25830243	1	10271610	0.000248561	0.00359849	-0.0397628	0.0698242	0.569407	0.989311	KIF1B;KIF1B
cg21308660	1	10276442	1.40885e-14	2.95937e-12	-0.00471782	0.0620806	0.939467	0.999055	KIF1B;KIF1B
cg24915233	1	10278214	0.00207917	0.0212465	0.10759	0.085972	0.211613	0.960461	KIF1B;KIF1B
cg26247646	1	10363989	0.00104608	0.0121146	0.0704396	0.0546742	0.198485	0.958691	KIF1B;KIF1B
cg11399195	1	10364025	3.06057e-05	0.000585283	0.0171719	0.0512676	0.737869	0.995116	KIF1B;KIF1B
cg26856604	1	10370540	0.00360665	0.0329474	0.0822516	0.0637265	0.197671	0.958345	KIF1B
cg03517919	1	10398268	9.28089e-14	1.53616e-11	0.00261065	0.0835958	0.975105	0.999563	KIF1B
cg08718293	1	10399783	9.55238e-08	3.52795e-06	0.123148	0.0900322	0.172257	0.955207	KIF1B
cg15166014	1	10434720	0.000348004	0.00480258	-0.0306541	0.0468817	0.513636	0.985911	KIF1B
cg03534684	1	10447997	4.07473e-05	0.000751701	0.0180162	0.0795254	0.820911	0.996802
cg00147627	1	10455147	0.00052629	0.00681682	-0.108467	0.0960035	0.259333	0.966796
cg14107815	1	10488258	0.00426723	0.0376106	-0.0291534	0.079521	0.714133	0.994794
cg06719487	1	10489962	0.00147146	0.0160346	-0.0413472	0.0981493	0.673821	0.993187	APITD1;APITD1;APITD1
cg05038881	1	10490043	1.61473e-20	2.6776e-17	0.0250615	0.0830856	0.763112	0.99585	APITD1;APITD1;APITD1
cg25614726	1	10490058	3.00911e-15	7.7548e-13	0.0625446	0.085152	0.463138	0.983878	APITD1;APITD1;APITD1
cg09578353	1	10490236	0.00100185	0.0116883	-0.0811068	0.0688069	0.239304	0.963307	APITD1;APITD1;APITD1;APITD1;APITD1
cg14408250	1	10509964	0.000664946	0.00831247	-0.163019	0.0730987	0.0263806	0.883829	APITD1-CORT;CORT;CORT;APITD1-CORT;APITD1-CORT;APITD1-CORT;APITD1-CORT
cg17381396	1	10527895	0.000485701	0.00637029	0.0389651	0.0671354	0.562026	0.989062	DFFA;DFFA
cg01795822	1	10528093	1.09272e-07	3.97625e-06	0.0366343	0.0640635	0.567799	0.989274	DFFA;DFFA
cg13904286	1	10531991	9.75875e-06	0.000214397	0.126924	0.073812	0.0864064	0.930446	DFFA;DFFA
cg20805920	1	10533753	4.17312e-06	0.000101433	0.0679694	0.0683048	0.320388	0.972229	DFFA;DFFA;PEX14
cg21534788	1	10537839	4.96186e-06	0.000118205	0.178578	0.104232	0.0875604	0.930446	PEX14
cg00391821	1	10566887	0.00293307	0.0279753	-0.0136005	0.0842114	0.87179	0.997884	PEX14
cg17425144	1	10567563	1.17553e-08	5.40198e-07	0.0171245	0.0876815	0.84527	0.997104	PEX14
cg06080068	1	10567799	3.58437e-09	1.85808e-07	0.00619465	0.0932386	0.947067	0.999134	PEX14
cg08165083	1	10589400	0.00455789	0.0395733	0.0103176	0.0825178	0.900568	0.998261	PEX14
cg22515654	1	10590672	0.00341066	0.0315453	-0.0470885	0.0549181	0.3918	0.979372	PEX14
cg05454781	1	10651344	0.00298821	0.0283919	0.101976	0.0557665	0.0683153	0.922063	PEX14
cg16057915	1	10690564	0.0058629	0.0479864	-0.0204055	0.067849	0.763787	0.99585	PEX14
cg07357157	1	10690588	4.15281e-05	0.000764269	-0.0898456	0.069716	0.198351	0.958642	PEX14
cg16101008	1	10698719	0.000222245	0.00327114	0.102243	0.100117	0.307859	0.971258	CASZ1
cg02396224	1	10698794	2.63162e-06	6.73361e-05	0.110485	0.0904228	0.222589	0.961624	CASZ1
cg01824138	1	10699604	1.36558e-06	3.76069e-05	-0.057427	0.0892762	0.520487	0.986432	CASZ1
cg16346321	1	10709185	0.000177704	0.0026999	0.0829255	0.0981008	0.398522	0.979769	CASZ1;CASZ1
cg18878351	1	10709343	0.000103067	0.00168683	-0.115652	0.094016	0.219484	0.961245	CASZ1;CASZ1
cg19706390	1	10709702	3.49029e-06	8.66603e-05	0.0593292	0.0939127	0.527968	0.986735	CASZ1;CASZ1
cg09415955	1	10709885	2.22741e-06	5.80538e-05	-0.0871424	0.0970345	0.369784	0.976547	CASZ1;CASZ1
cg19370715	1	10710847	0.000171214	0.00261519	-0.00675546	0.100332	0.946357	0.999108	CASZ1;CASZ1
cg27170141	1	10711044	5.31932e-06	0.000125609	0.031013	0.0925376	0.737723	0.995116	CASZ1;CASZ1
cg27025731	1	10711262	2.78783e-12	3.12438e-10	0.172733	0.0803917	0.0323565	0.89342	CASZ1;CASZ1
cg10816626	1	10711457	3.24036e-09	1.69894e-07	0.102693	0.0889524	0.249105	0.965454	CASZ1;CASZ1
cg15597109	1	10711695	8.38897e-07	2.44188e-05	-0.116786	0.0923264	0.206749	0.959782	CASZ1;CASZ1
cg14347383	1	10722938	0.00319428	0.0299506	-0.0228368	0.0871891	0.793537	0.996372	CASZ1;CASZ1
cg15490335	1	10723174	4.09213e-05	0.000754389	0.0215021	0.0897586	0.810818	0.996667	CASZ1;CASZ1
cg02055255	1	10726728	0.000445335	0.0059171	-0.116974	0.0974968	0.231047	0.962965	CASZ1;CASZ1
cg17221941	1	10730684	0.000823291	0.00993351	0.0989718	0.0743779	0.184177	0.956433	CASZ1;CASZ1
cg00925802	1	10732558	6.31665e-06	0.00014617	-0.105011	0.104629	0.316248	0.972148	CASZ1;CASZ1
cg11732134	1	10732912	0.000210707	0.00312693	0.0466107	0.0678807	0.49276	0.985018	CASZ1;CASZ1
cg14206273	1	10734693	5.32047e-09	2.65153e-07	-0.0877032	0.0970936	0.367003	0.976328	CASZ1;CASZ1
cg02903756	1	10750680	8.98461e-12	8.81632e-10	0.0459554	0.0945615	0.627286	0.991401	CASZ1;CASZ1
cg17158913	1	10764886	0.00332743	0.0309441	0.117761	0.0814667	0.149221	0.950947	CASZ1;CASZ1
cg04149978	1	10764896	0.00583445	0.047829	0.145656	0.0800351	0.0696371	0.923115	CASZ1;CASZ1
cg24661860	1	10784363	0.000641202	0.00806231	0.030714	0.071642	0.668397	0.993004	CASZ1;CASZ1
cg06964706	1	10805908	0.00597954	0.0487099	0.173438	0.0691166	0.0125518	0.840233	CASZ1;CASZ1
cg18994297	1	10816046	4.2098e-14	7.63554e-12	0.02662	0.0777704	0.732341	0.995037	CASZ1;CASZ1
cg00003345	1	10816499	2.56227e-06	6.57342e-05	-0.00202063	0.0699685	0.976978	0.999575	CASZ1;CASZ1
cg14315768	1	10852046	2.10959e-05	0.000422169	-0.0626483	0.0948944	0.509571	0.985629	CASZ1;CASZ1
cg19178679	1	10853408	3.43931e-07	1.10487e-05	-0.0371931	0.0656196	0.571219	0.989311	CASZ1;CASZ1
cg22800477	1	10853793	0.000476467	0.00626627	-0.0322395	0.0810391	0.691004	0.993857	CASZ1;CASZ1
cg24298421	1	10856943	0.00125849	0.0141031	-0.0504023	0.0925413	0.586347	0.989433	CASZ1;CASZ1
cg13057174	1	10857091	0.0043429	0.0381206	-0.0377943	0.0835798	0.651412	0.99247	CASZ1;CASZ1
cg00787856	1	10857110	1.66769e-13	2.57371e-11	-0.0986417	0.0813749	0.226268	0.962205	CASZ1;CASZ1
cg15063715	1	10857436	0.00458265	0.0397428	-0.130245	0.0709396	0.0672161	0.921593	CASZ1;CASZ1
cg06187132	1	10857761	0.00256848	0.0251384	-0.0283021	0.0681163	0.678036	0.993304	CASZ1;CASZ1
cg18987102	1	10873963	1.08096e-11	1.04158e-09	-0.106618	0.0921498	0.248067	0.965366
cg14602620	1	10881383	0.00112432	0.0128486	-0.104538	0.0889228	0.240563	0.963756
cg15925745	1	10884864	8.42517e-05	0.00141603	-0.128559	0.0747929	0.0865337	0.930446
cg21498235	1	10885995	0.000179684	0.00272642	-0.0054772	0.0633589	0.931161	0.998767
cg17480077	1	10895517	1.09031e-06	3.08168e-05	-0.0393405	0.0787843	0.617854	0.99097
cg00944431	1	10896004	0.00122196	0.0137665	-0.247387	0.0982438	0.01225	0.838175
cg00487324	1	10910253	0.000105541	0.00172158	-0.141992	0.0893023	0.112745	0.940724
cg14508666	1	10918153	0.00385663	0.0347426	-0.0931567	0.0736649	0.206866	0.959841
cg17262143	1	10928070	0.000917526	0.0108655	-0.106604	0.0799817	0.183459	0.956433
cg04015962	1	10949192	9.28189e-06	0.000205132	-0.136163	0.0669821	0.0428329	0.904762
cg04421351	1	10966073	9.45317e-08	3.49596e-06	-0.0142672	0.0713728	0.841678	0.997104
cg22414239	1	10966685	0.00104121	0.0120694	0.0439881	0.085859	0.608747	0.990418
cg20980926	1	10977175	0.000864226	0.0103406	-0.0644892	0.0769774	0.40274	0.980197
cg19384448	1	10977926	5.34621e-11	4.30689e-09	-0.0167579	0.0813898	0.836993	0.996895
cg13981325	1	11002748	9.55051e-13	1.2101e-10	-0.0512191	0.0897244	0.568472	0.989295
cg25135436	1	11007073	0.00517484	0.0436459	-0.0935338	0.0977487	0.339296	0.97356	C1orf127;C1orf127
cg24195264	1	11008532	0.00212034	0.0215825	0.0744787	0.0670265	0.267262	0.967228	C1orf127
cg25316901	1	11039738	3.64367e-06	8.9936e-05	-0.0987387	0.0931753	0.290017	0.969243	C1orf127
cg06770536	1	11042381	0.00562975	0.0465439	-0.0963946	0.0881929	0.275156	0.96779	C1orf127
cg18380490	1	11073227	0.00327038	0.0305245	-0.148059	0.089684	0.0996681	0.935429	TARDBP
cg05244266	1	11073654	0.00093572	0.0110469	0.0579159	0.0826956	0.484179	0.984745	TARDBP
cg18947360	1	11112976	1.93555e-09	1.07176e-07	0.00553652	0.0788106	0.944035	0.999083
cg03005851	1	11113287	0.000343721	0.00475379	0.0436432	0.0823126	0.596304	0.989953
cg09501892	1	11121054	0.00145824	0.0159161	-0.0634993	0.0706887	0.369654	0.976547	SRM
cg13390370	1	11128373	0.000313187	0.00439294	0.0830883	0.0751348	0.269557	0.967585	EXOSC10;EXOSC10
cg09797037	1	11132717	4.9116e-12	5.1593e-10	0.101379	0.0754935	0.180188	0.956404	EXOSC10;EXOSC10
cg03617456	1	11160205	7.54759e-05	0.00128753	-0.040228	0.085642	0.638849	0.991913	EXOSC10;EXOSC10
cg06166757	1	11203757	0.000492377	0.00644516	-0.038898	0.0823969	0.637167	0.991694	MTOR-AS1;MTOR
cg12146012	1	11230916	0.00517432	0.0436426	-0.166259	0.0891478	0.063031	0.917724	MTOR
cg06303657	1	11253663	0.000156958	0.00242771	-0.296635	0.0851374	0.000557055	0.623206	ANGPTL7;MTOR
cg08248705	1	11319406	0.000157197	0.00243078	0.190215	0.0907977	0.0369036	0.897937	MTOR
cg26229593	1	11332576	0.000764934	0.00934128	-0.0465272	0.104122	0.65526	0.992583	UBIAD1
cg07200189	1	11378315	1.14838e-05	0.000247412	0.0521982	0.069953	0.456061	0.983596
cg16733203	1	11398011	3.46703e-08	1.42101e-06	-0.0199349	0.0847257	0.814125	0.996713
cg13215369	1	11403331	0.00324841	0.0303575	-0.207695	0.0879524	0.0187572	0.868696
cg04136456	1	11413470	0.00381985	0.0344825	0.0213759	0.0638764	0.738096	0.995116
cg19434000	1	11415810	1.10414e-06	3.11698e-05	0.00786353	0.0604048	0.896499	0.998196
cg07972897	1	11424079	4.01063e-06	9.79083e-05	0.160027	0.0872946	0.0676341	0.921593
cg06072257	1	11434636	0.00275122	0.0265825	0.0187161	0.0809484	0.817288	0.996723
cg24937877	1	11444066	3.67593e-06	9.06391e-05	-0.255205	0.0874397	0.0037457	0.777354
cg20921146	1	11508268	0.000207079	0.00307997	-0.0663563	0.0840025	0.430108	0.98175
cg07865723	1	11514438	1.16192e-08	5.34384e-07	0.052198	0.0948047	0.582274	0.989411
cg10276597	1	11518954	7.10136e-05	0.00122053	0.0669079	0.0807633	0.40799	0.980472
cg05155746	1	11519324	1.0307e-07	3.7738e-06	0.03027	0.0687492	0.659997	0.992748
cg15056456	1	11561489	2.10442e-09	1.15532e-07	0.160097	0.0942912	0.0904249	0.930984	PTCHD2
cg10116490	1	11561711	0.0010929	0.012557	0.0313123	0.0980629	0.749685	0.995252	PTCHD2
cg09573658	1	11561956	0.00107493	0.0123871	0.00430887	0.098514	0.965138	0.999485	PTCHD2
cg09265940	1	11562925	0.000446535	0.00593011	0.131011	0.0800104	0.102452	0.936248	PTCHD2
cg05872719	1	11585138	0.000260027	0.00374054	0.0777863	0.0805967	0.335154	0.973043	PTCHD2
cg13218558	1	11631121	5.73708e-06	0.000134239	-0.0430638	0.0823572	0.601385	0.990297
cg25276694	1	11708949	4.58277e-05	0.000833488	0.147363	0.0636855	0.0212574	0.874509	FBXO2
cg18792022	1	11709271	0.000152552	0.00236942	-0.0327888	0.0887246	0.711939	0.994742	FBXO2
cg26643377	1	11710460	0.00292261	0.0278958	0.209085	0.0987512	0.0349483	0.89724	FBXO2
cg22697136	1	11714248	0.00019892	0.00297634	-7.52819e-05	0.0754995	0.999205	0.999966	FBXO44;FBXO2;FBXO44;FBXO44;FBXO44
cg01420388	1	11714254	1.27239e-07	4.55355e-06	0.0110941	0.0719251	0.877507	0.997953	FBXO44;FBXO2;FBXO44;FBXO44;FBXO44
cg21515751	1	11714267	2.57937e-05	0.000503747	0.0578844	0.0835655	0.488973	0.984899	FBXO2;FBXO44;FBXO44;FBXO44;FBXO44;FBXO44;FBXO44;FBXO44
cg11069276	1	11718175	0.000977397	0.011449	0.0582922	0.0933645	0.532808	0.986823	FBXO44;FBXO44;FBXO44;FBXO44
cg15715049	1	11732205	6.42606e-07	1.92544e-05	0.0322846	0.0665101	0.627694	0.991401	FBXO6
cg17189494	1	11740665	1.07759e-06	3.04942e-05	0.0584726	0.0928689	0.529355	0.986735	MAD2L2;MAD2L2
cg19651567	1	11741426	2.20056e-08	9.467e-07	-0.0519902	0.0682216	0.446532	0.982788	MAD2L2;MAD2L2
cg15282635	1	11758003	6.20573e-12	6.33779e-10	0.105292	0.0743669	0.15772	0.951766	DRAXIN
cg05782377	1	11760856	0.00304123	0.0287948	-0.0736547	0.100092	0.462307	0.983854	C1orf187
cg21109485	1	11761296	5.32892e-11	4.2944e-09	-0.0270777	0.0870502	0.755943	0.995462	C1orf187
cg26669624	1	11761332	0.00534958	0.0447746	-0.00729669	0.0987356	0.941132	0.999083	C1orf187
cg20946054	1	11761766	4.30843e-05	0.000789504	-0.025856	0.0925434	0.78011	0.996072	C1orf187
cg06994589	1	11771376	3.48703e-08	1.42834e-06	0.010185	0.0857306	0.905501	0.998365	C1orf187
cg26437845	1	11779326	4.53112e-08	1.80756e-06	-0.0322272	0.0871627	0.711805	0.994738	C1orf187
cg07453055	1	11786594	0.000659805	0.00825807	0.0304841	0.0812814	0.707857	0.994599
cg16912292	1	11792692	0.00513356	0.0433865	0.0318295	0.0916542	0.728593	0.994976
cg25467652	1	11795976	0.000278496	0.00396878	-0.153585	0.0488747	0.00182019	0.735213	AGTRAP;AGTRAP;AGTRAP;AGTRAP;AGTRAP
cg21112485	1	11808413	0.00516336	0.0435746	0.0441314	0.0935591	0.637442	0.991747	AGTRAP;AGTRAP;AGTRAP;AGTRAP;AGTRAP
cg04506758	1	11822077	0.000388158	0.00526664	-0.153758	0.0914177	0.0934851	0.932088	C1orf167
cg04000047	1	11822362	3.0655e-06	7.72004e-05	0.153934	0.0784933	0.050668	0.908079
cg04941227	1	11828017	6.96019e-09	3.37224e-07	-0.148424	0.0850524	0.0818573	0.930145	C1orf167
cg06598365	1	11832700	0.000468759	0.00617962	0.041112	0.0830826	0.621032	0.99104	C1orf167
cg14353677	1	11845030	1.43961e-12	1.74674e-10	-0.074338	0.0880413	0.399056	0.979769	C1orf167
cg22877851	1	11847167	1.59865e-19	1.7472e-16	-0.0905264	0.0936924	0.334615	0.973026	MTHFR
cg17514528	1	11862907	4.26995e-06	0.000103541	-0.0594933	0.0881519	0.500193	0.985315	MTHFR
cg17745097	1	11863365	5.33569e-06	0.000125963	-0.0660727	0.0772537	0.392995	0.979404	MTHFR
cg00581063	1	11863389	2.72217e-05	0.000528456	-0.100976	0.0800354	0.207928	0.960084	MTHFR
cg15861278	1	11863490	0.00175418	0.0185157	-0.0313109	0.0793149	0.693258	0.993938	MTHFR
cg19180348	1	11863898	6.35787e-07	1.90755e-05	-0.0872321	0.0943654	0.355918	0.975346	MTHFR
cg27058063	1	11864850	2.35868e-05	0.000465636	0.0230813	0.0822169	0.779081	0.996072	MTHFR;CLCN6;CLCN6;CLCN6
cg05228408	1	11865352	1.02814e-05	0.000224533	-0.0455827	0.0888629	0.60831	0.990367	CLCN6;CLCN6;MTHFR;CLCN6;CLCN6
cg21574494	1	11903739	0.000167033	0.00256102	-0.076835	0.065133	0.238945	0.963307	NPPA-AS1
cg01786959	1	11903833	1.26561e-05	0.000269665	-0.0411487	0.0463833	0.375618	0.977509	NPPA-AS1
cg20202438	1	11907986	9.48214e-05	0.00157037	-0.0349594	0.0775213	0.652297	0.992495	NPPA
cg05396397	1	11908164	6.99504e-05	0.00120392	-0.0503556	0.0852157	0.554961	0.98862	NPPA
cg06193043	1	11908199	4.80458e-05	0.000868616	0.00260391	0.0646622	0.967902	0.999485	NPPA
cg09514626	1	11908659	7.41141e-15	1.69448e-12	0.0160572	0.0865759	0.85297	0.997364	NPPA
cg01524754	1	11908946	2.45074e-09	1.32307e-07	-0.098577	0.094765	0.298962	0.970148	NPPA
cg00230316	1	11909446	0.00450732	0.0392324	0.0309949	0.0809352	0.701985	0.994199
cg16282268	1	11910471	5.04999e-12	5.28619e-10	0.0346586	0.0928081	0.709047	0.994617
cg14506552	1	11918954	2.29144e-06	5.95313e-05	-0.120759	0.0958456	0.208543	0.960118	NPPB;NPPB
cg17641943	1	11919010	0.000960244	0.0112813	-0.0802861	0.0847939	0.344382	0.974176	NPPB
cg00831929	1	11919018	0.000340968	0.00472083	-0.301601	0.0988595	0.00245851	0.755605	NPPB
cg06579118	1	11919116	0.0015227	0.0164862	-0.174315	0.0959725	0.0701898	0.923167	NPPB
cg22067973	1	11925854	0.000908998	0.0107831	0.00164148	0.0868323	0.984929	0.999687
cg07742906	1	11943431	0.002296	0.0230015	-0.0141589	0.0806302	0.860708	0.997534
cg13935037	1	11945193	1.48269e-05	0.000310093	0.0439444	0.0881482	0.618429	0.99097
cg03321020	1	11958326	0.00169475	0.0179982	0.049267	0.082369	0.550147	0.988508
cg09872491	1	11959141	0.00479715	0.0411827	-0.0203133	0.0631648	0.747957	0.995252
cg22498982	1	11969643	9.50716e-09	4.45602e-07	0.0310654	0.0915518	0.734574	0.995037
cg06223676	1	11970166	0.000265472	0.00380669	-0.144902	0.0673347	0.0320919	0.89342
cg07603449	1	11986842	1.30523e-10	9.5876e-09	-0.0197236	0.0794875	0.804177	0.996539	KIAA2013
cg12808636	1	11987986	0.00256485	0.0251111	-0.0572468	0.0668284	0.392246	0.979372
cg10438121	1	11991667	2.57144e-05	0.000502359	-0.138008	0.0821585	0.0939034	0.932377
cg03529003	1	11994281	0.00031814	0.00445254	-0.00136811	0.0968093	0.988733	0.9997	PLOD1
cg12508590	1	11994707	0.000105697	0.00172397	-0.130001	0.083029	0.118327	0.942195	PLOD1
cg21147709	1	12004662	8.24067e-08	3.09194e-06	0.0748397	0.0879061	0.395158	0.979539	PLOD1
cg04058122	1	12039793	0.000347386	0.00479626	-0.0340565	0.0774953	0.660599	0.992824	MFN2;MFN2
cg03593358	1	12039985	0.00330376	0.0307724	-0.00759239	0.0740418	0.918386	0.998422	MFN2;MFN2
cg19343996	1	12040445	0.00142765	0.0156499	0.071095	0.0952727	0.456037	0.983596	MFN2;MFN2;MFN2;MFN2
cg15199735	1	12043655	1.16769e-07	4.22116e-06	-0.0362395	0.0787729	0.645769	0.992248	MFN2;MFN2
cg22534105	1	12078836	0.00423537	0.0373857	-0.0492042	0.0928346	0.596438	0.989953	MIIP
cg12615843	1	12081563	0.00568165	0.0468811	-0.0844207	0.0496362	0.0898808	0.930959	MIIP
cg19027545	1	12082091	0.00217109	0.0219885	-0.187947	0.0861076	0.0297294	0.890097	MIIP
cg22564057	1	12082136	0.00542257	0.0452288	0.111265	0.0797204	0.163705	0.952625	MIIP;MIIP
cg26227417	1	12082822	1.10603e-11	1.06262e-09	-0.101386	0.0685894	0.140275	0.948601	MIIP
cg26308793	1	12094651	5.66356e-07	1.72078e-05	-0.0800818	0.0359561	0.0265764	0.884085
cg01087964	1	12107363	0.000173731	0.00264811	0.0582157	0.0774121	0.452548	0.983294
cg01407107	1	12107431	3.42457e-08	1.40579e-06	-0.129307	0.0683691	0.0594179	0.915547
cg22877366	1	12107668	8.25134e-11	6.36163e-09	-0.152644	0.0748564	0.0421933	0.904091
cg07731304	1	12124114	0.000377403	0.0051451	-0.0322275	0.0940348	0.732018	0.995037	TNFRSF8
cg01890404	1	12129814	0.00167848	0.0178541	0.0702884	0.0924553	0.447628	0.982979	TNFRSF8;TNFRSF8
cg13457900	1	12147676	3.18957e-11	2.71569e-09	-0.0477228	0.0899634	0.596128	0.989953	TNFRSF8;TNFRSF8
cg25382900	1	12148326	3.62299e-15	9.10585e-13	0.108368	0.0832627	0.193946	0.957659	TNFRSF8
cg03420872	1	12156007	0.00306796	0.0290007	-0.0178289	0.0667037	0.789409	0.996269	TNFRSF8;TNFRSF8
cg09471658	1	12178858	0.00331181	0.0308318	-0.0827058	0.086749	0.341057	0.973682	TNFRSF8
cg20978923	1	12184574	4.71577e-05	0.000854638	0.144232	0.0700356	0.0402022	0.901016	TNFRSF8;TNFRSF8
cg10425291	1	12186307	1.32631e-07	4.72751e-06	0.152986	0.074692	0.0412924	0.903161	TNFRSF8;TNFRSF8
cg00502254	1	12201600	0.000356714	0.00490562	0.00564061	0.0561788	0.920081	0.998452	TNFRSF8;TNFRSF8
cg18124517	1	12230509	0.000122608	0.0019606	-0.0370015	0.0537334	0.491528	0.98499	TNFRSF1B
cg18231005	1	12237420	2.63207e-06	6.73452e-05	-0.173436	0.0859448	0.0443631	0.905543	TNFRSF1B
cg23940475	1	12359175	0.000791184	0.00960881	0.0105602	0.0593199	0.858811	0.997501	VPS13D;VPS13D
cg15109449	1	12363259	0.000410762	0.00552588	-0.0590792	0.0788551	0.454238	0.983523	VPS13D;VPS13D
cg04275506	1	12445337	0.000169744	0.00259661	0.0221102	0.0676192	0.74388	0.995177	VPS13D;VPS13D
cg10314706	1	12461193	0.000435901	0.00581125	0.177612	0.0950829	0.0626107	0.917724	VPS13D;VPS13D
cg18408264	1	12494280	0.00120602	0.0136164	-0.0187411	0.0629099	0.765955	0.995856	VPS13D;VPS13D
cg03546814	1	12498784	8.73716e-07	2.52894e-05	-0.0658563	0.0717647	0.359431	0.975609	VPS13D;VPS13D
cg17494034	1	12513497	3.96341e-05	0.000733605	-0.038494	0.0414139	0.353281	0.975275	VPS13D;VPS13D
cg06758644	1	12533120	3.23816e-18	2.1528e-15	0.00693702	0.0822856	0.932863	0.998774	VPS13D;VPS13D
cg14884895	1	12538350	0.000232708	0.0034014	0.0570782	0.055467	0.304175	0.970826	VPS13D;VPS13D
cg10622644	1	12538455	0.000867627	0.010372	0.000238177	0.0465757	0.995923	0.999966	VPS13D;VPS13D
cg04608253	1	12538512	0.00150433	0.0163264	0.0462329	0.0694094	0.505798	0.985567	VPS13D;VPS13D
cg13466988	1	12538541	1.62768e-05	0.000336262	-0.0424805	0.073709	0.564769	0.989062	VPS13D;VPS13D
cg07586026	1	12600225	2.7905e-06	7.09709e-05	-0.0221824	0.0841418	0.792221	0.996299
cg00003578	1	12600529	9.69447e-13	1.22597e-10	0.0153118	0.0881834	0.862254	0.997587
cg17468563	1	12654900	0.00143777	0.0157395	0.136889	0.0813505	0.093333	0.932088	DHRS3
cg06033579	1	12662841	0.00614692	0.0497584	-0.0144704	0.0678741	0.831301	0.996876	DHRS3
cg03546360	1	12675968	5.33807e-09	2.65956e-07	-0.0923783	0.0783675	0.239295	0.963307	DHRS3
cg00008254	1	12676745	2.92221e-08	1.21998e-06	0.103211	0.0727225	0.156726	0.951752	DHRS3
cg13698714	1	12676759	0.000327	0.00455623	0.107506	0.0690666	0.12049	0.943196	DHRS3
cg14360499	1	12676950	7.02793e-14	1.19959e-11	0.0458503	0.0689831	0.506711	0.985567	DHRS3
cg00685289	1	12691113	0.000253915	0.00366489	-0.181416	0.0950597	0.0571607	0.912865
cg08344180	1	12714228	3.06958e-07	9.9792e-06	0.0134406	0.0952259	0.887838	0.998162	AADACL4
cg18839416	1	12805849	0.00545626	0.0454424	0.258251	0.0802814	0.00141854	0.713313	C1orf158
cg23501610	1	12891355	1.57508e-05	0.000326922	0.0182851	0.0971444	0.85081	0.997268	PRAMEF11
cg00193438	1	12909285	6.59903e-07	1.97121e-05	-0.000472344	0.0611156	0.993838	0.999961	HNRNPCL4;HNRNPCL3;HNRNPCL1
cg05169665	1	12915664	0.00292439	0.0279084	-0.244093	0.0922007	0.00848424	0.815203	PRAMEF2
cg23084506	1	13111908	5.3679e-05	0.000955805	-0.053316	0.106083	0.615585	0.990808	PRAMEF5
cg03991776	1	13183833	1.99107e-09	1.09996e-07	0.0868963	0.0908788	0.33965	0.973654	LOC440563
cg09659000	1	13820748	1.52518e-12	1.83391e-10	0.0731691	0.0761968	0.337593	0.973403	LRRC38
cg06913365	1	13825255	1.36769e-06	3.76562e-05	-0.0691591	0.0747219	0.355323	0.975294	LRRC38
cg10722410	1	13831907	1.35524e-09	7.78448e-08	-0.0184623	0.0835066	0.825154	0.996816
cg13778336	1	13836752	0.000976285	0.0114384	-0.0997836	0.0816452	0.222479	0.961609
cg27044429	1	13841506	0.0013138	0.0146096	0.0684596	0.0870114	0.431944	0.981834	LRRC38
cg00491422	1	13843286	8.12885e-05	0.0013725	-0.0990988	0.0996225	0.320556	0.972229
cg00700041	1	13843911	1.4996e-07	5.27121e-06	-0.125289	0.101225	0.216657	0.960928
cg25289880	1	13856326	0.000528628	0.00684208	-0.00312593	0.0788662	0.968406	0.999485
cg18336218	1	13857292	0.000347822	0.00480052	-0.195818	0.0895118	0.0293656	0.889304
cg19187405	1	13870800	4.98694e-06	0.000118752	0.0258408	0.0900933	0.77442	0.996072
cg09732307	1	13911873	6.78716e-06	0.000155694	-0.128276	0.0915322	0.161983	0.952423	PDPN;PDPN;PDPN;PDPN
cg08306178	1	13911964	0.00444252	0.0387967	-0.173382	0.0945424	0.0675267	0.921593	PDPN;PDPN;PDPN;PDPN
cg25377530	1	13949773	1.09953e-06	3.10495e-05	0.122079	0.0902485	0.177036	0.956013
cg23799025	1	13992541	0.00088951	0.0105894	-0.134809	0.0703417	0.0561275	0.911582
cg09017235	1	14020212	4.62647e-05	0.000840291	-0.0527218	0.0912079	0.563613	0.989062
cg11344626	1	14026360	0.000517325	0.00672038	0.0477274	0.0881959	0.588751	0.989543	PRDM2
cg01816014	1	14027378	0.00313994	0.0295429	0.0593603	0.0939232	0.527799	0.986735	PRDM2
cg16652739	1	14134260	1.93061e-05	0.000390776	0.0956036	0.0848535	0.260654	0.966796	PRDM2;PRDM2
cg15585213	1	14146635	3.77754e-07	1.2008e-05	-0.143164	0.101926	0.161041	0.952089	PRDM2;PRDM2
cg16164607	1	14462810	0.00228185	0.0228842	0.100798	0.0886651	0.25639	0.966526
cg13617235	1	14690550	0.0043419	0.0381136	0.163299	0.0710278	0.0221021	0.874792
cg17451046	1	14746224	0.004531	0.0393886	0.108179	0.0568106	0.057713	0.914042
cg22842768	1	14841411	1.7355e-08	7.65391e-07	0.0295284	0.0889308	0.740062	0.995177
cg00980060	1	14849511	0.000649096	0.00814517	-0.105342	0.0969789	0.278132	0.968176
cg17897187	1	14923736	5.81931e-11	4.64972e-09	-0.0824448	0.0609634	0.177141	0.956013	KIAA1026;KIAA1026
cg25104105	1	14925198	0.00188879	0.0196558	0.0579226	0.0665708	0.384854	0.978486	KIAA1026;KIAA1026
cg04996873	1	14925992	0.000875618	0.0104519	-0.335816	0.106153	0.0016968	0.730927	KIAA1026;KIAA1026
cg22507756	1	14927851	1.00531e-08	4.68661e-07	-0.0482132	0.0934355	0.60618	0.990319	KIAA1026;KIAA1026
cg08538034	1	14928945	1.81243e-09	1.01134e-07	-0.0767043	0.0943408	0.416745	0.981137	KIAA1026;KIAA1026
cg16667209	1	14988798	5.33917e-07	1.63274e-05	0.0530478	0.0796352	0.505768	0.985567	KAZN;KAZN
cg22386492	1	15058641	5.67609e-14	9.92075e-12	-0.0257747	0.0690774	0.709281	0.994624	KIAA1026;KIAA1026
cg01017257	1	15059738	4.54203e-07	1.41556e-05	-0.0742618	0.0560511	0.18608	0.956704	KIAA1026;KIAA1026
cg16985952	1	15068172	0.00138131	0.0152257	-0.00914604	0.0783304	0.907116	0.998377	KIAA1026;KIAA1026
cg12634113	1	15082412	5.22947e-12	5.44877e-10	0.0977749	0.0734469	0.183989	0.956433	KAZN;KAZN
cg04609090	1	15084185	0.00103486	0.0120062	-0.0903875	0.0852712	0.289884	0.969243	KIAA1026;KIAA1026
cg01567509	1	15104223	5.35356e-05	0.000953645	-0.114732	0.0846319	0.176092	0.956013	KIAA1026;KIAA1026
cg10862059	1	15110802	0.000395239	0.00534923	-0.0392069	0.0522873	0.453864	0.983523	KAZN;KAZN
cg10767943	1	15193943	0.00524063	0.0440719	-0.124584	0.0812631	0.126165	0.944282	KAZN;KAZN
cg02625804	1	15202649	0.000605038	0.00767166	0.103431	0.0926143	0.264857	0.966844	KIAA1026;KIAA1026
cg13502395	1	15240629	0.0032004	0.0299971	-0.0647644	0.0960034	0.500377	0.985315	KIAA1026;KIAA1026
cg21833837	1	15250388	0.00122932	0.013834	-0.165025	0.0765541	0.0317989	0.89342	KIAA1026;KIAA1026;KIAA1026
cg09781735	1	15256150	0.000488341	0.00640011	-0.0446431	0.0920436	0.627968	0.991401	KAZN;KAZN;KAZN;KAZN
cg14258148	1	15271760	0.000700694	0.008683	-0.039218	0.0864865	0.650504	0.992379	KAZN;KAZN;KAZN;KAZN;KAZN
cg21413173	1	15271952	1.92593e-08	8.40125e-07	0.000499631	0.0916338	0.995653	0.999966	KIAA1026;KIAA1026;KIAA1026;KIAA1026;KIAA1026
cg00682038	1	15272271	0.00118521	0.0134228	0.0160637	0.0925496	0.862306	0.997587	KAZN;KAZN;KAZN;KAZN;KAZN
cg18865535	1	15285781	0.000302857	0.00426922	0.025643	0.0869042	0.768116	0.995896	KIAA1026;KIAA1026;KIAA1026;KIAA1026;KIAA1026
cg07218956	1	15304376	0.000523934	0.00679205	-0.0551835	0.0741453	0.457224	0.983636	KAZN;KAZN;KAZN;KAZN;KAZN
cg14472069	1	15321159	0.0016125	0.0172779	-0.0751883	0.0842226	0.372621	0.977147	KAZN;KAZN;KAZN;KAZN;KAZN
cg23691215	1	15335679	5.04176e-08	1.99036e-06	-0.0114319	0.0647199	0.859897	0.997506	KAZN;KAZN;KAZN;KAZN;KAZN
cg12009255	1	15354831	0.00167872	0.0178559	0.339672	0.105377	0.00138735	0.711274	KAZN;KAZN;KAZN;KAZN;KAZN
cg24245726	1	15375064	0.000316367	0.00443117	-0.180401	0.0917945	0.0501826	0.90783	KIAA1026;KIAA1026;KIAA1026;KIAA1026;KIAA1026
cg16552271	1	15392907	1.42865e-09	8.16907e-08	0.0556118	0.0880451	0.528047	0.986735	KIAA1026;KIAA1026;KIAA1026;KIAA1026;KIAA1026
cg10445474	1	15399190	0.00264159	0.0257185	0.128005	0.0730938	0.0807894	0.930145	KAZN
cg25835058	1	15407757	4.61786e-15	1.12079e-12	-0.00343799	0.0815303	0.966389	0.999485	KAZN
cg12816674	1	15407935	1.79738e-14	3.66141e-12	-0.0170875	0.0783232	0.827428	0.996842	KAZN
cg25188701	1	15416645	6.42325e-07	1.92474e-05	0.0314436	0.078469	0.688879	0.993719	KAZN
cg27273788	1	15416720	0.00279833	0.026956	0.0401387	0.0889811	0.652205	0.99247	KAZN
cg04923366	1	15419734	0.00416496	0.0368954	-0.227159	0.0646148	0.000497178	0.605794	KIAA1026
cg24349832	1	15478848	2.57332e-05	0.000502699	0.0771645	0.0888277	0.385614	0.978615	TMEM51;TMEM51;C1orf126;TMEM51;TMEM51
cg07180646	1	15481541	1.54788e-16	5.95803e-14	-0.0885018	0.084275	0.294379	0.969681	TMEM51;TMEM51;TMEM51;TMEM51
cg21913886	1	15485346	5.55266e-05	0.000984258	-0.138941	0.0790235	0.0795936	0.930145	TMEM51;TMEM51;TMEM51;TMEM51
cg01244557	1	15498257	0.00164364	0.017548	-0.0230902	0.0739941	0.755187	0.99541	C1orf195;C1orf195;TMEM51;TMEM51;TMEM51;TMEM51
cg10001905	1	15498298	1.64652e-07	5.73098e-06	-0.0476292	0.0760953	0.531783	0.986735	C1orf195;C1orf195;TMEM51;TMEM51;TMEM51;TMEM51
cg12934079	1	15527599	3.09876e-06	7.79749e-05	-0.0463302	0.0833146	0.57851	0.989411	TMEM51;TMEM51;TMEM51;TMEM51
cg23513000	1	15530445	8.03706e-05	0.00135888	-0.14903	0.0849585	0.0802906	0.930145	TMEM51;TMEM51;TMEM51;TMEM51
cg22670675	1	15533433	0.00302502	0.0286741	-0.084954	0.0725376	0.242335	0.964068	TMEM51;TMEM51;TMEM51;TMEM51
cg13878066	1	15541799	0.000179701	0.00272663	0.0271907	0.0750452	0.717331	0.994794	TMEM51;TMEM51;TMEM51;TMEM51
cg14118852	1	15551055	0.00135255	0.0149653	-0.0633865	0.0736889	0.390279	0.979266
cg22944261	1	15556377	5.94984e-07	1.79754e-05	0.0316387	0.0885933	0.721217	0.994819
cg26990667	1	15571488	1.88081e-13	2.8622e-11	-0.0865306	0.0777654	0.266604	0.96711
cg25793964	1	15573096	0.000333862	0.00463776	-0.0379543	0.0985257	0.700309	0.994199	FHAD1
cg08815479	1	15573596	3.66998e-07	1.17058e-05	0.0726723	0.0830679	0.38226	0.978163	FHAD1
cg11799650	1	15573621	4.18535e-07	1.31605e-05	0.208384	0.0924958	0.0248913	0.879253	FHAD1
cg03585734	1	15598865	4.55038e-16	1.50566e-13	-0.178019	0.0950769	0.0619993	0.917305	FHAD1
cg20050767	1	15598900	0.00313948	0.0295398	-0.0871232	0.0883107	0.324551	0.972309	FHAD1
cg26255635	1	15616204	2.46421e-09	1.32918e-07	0.0115593	0.0806185	0.886072	0.998162	FHAD1
cg09573121	1	15631975	4.95449e-05	0.000892052	-0.0371616	0.0874015	0.670968	0.993112	FHAD1
cg24007624	1	15649520	0.00110096	0.012634	-0.0243585	0.0637349	0.70256	0.994271	FHAD1
cg11040546	1	15653236	0.00050335	0.00656662	0.0370631	0.0906802	0.682995	0.993516	FHAD1
cg17850049	1	15670516	9.89078e-08	3.63765e-06	0.00715915	0.0810061	0.929627	0.998767	FHAD1
cg00831536	1	15684659	0.0042566	0.0375341	0.0497877	0.0901658	0.581182	0.989411	FHAD1
cg24014317	1	15702189	0.000223831	0.00329134	0.0720691	0.065303	0.270529	0.967695	FHAD1
cg05507805	1	15710989	7.27815e-05	0.00124723	0.0710112	0.0862302	0.410787	0.98077	FHAD1
cg00970752	1	15711443	8.38445e-12	8.28602e-10	-0.0290465	0.0808861	0.719736	0.994819	FHAD1
cg01042941	1	15717366	0.00222064	0.0223861	-0.0593918	0.0847643	0.483979	0.984744	FHAD1
cg23945334	1	15738831	6.13489e-06	0.000142443	0.0205702	0.0751978	0.784596	0.996072	EFHD2
cg00314173	1	15748263	2.54113e-05	0.000497164	0.0403954	0.0555524	0.467621	0.984164	EFHD2
cg14721093	1	15748395	8.07923e-05	0.00136502	-0.198751	0.0691864	0.00432114	0.788398	EFHD2
cg17843487	1	15756557	0.000544012	0.00700825	-0.0236285	0.0804166	0.769067	0.995896	EFHD2
cg07849827	1	15772154	1.18948e-10	8.81727e-09	-0.0135588	0.0830571	0.870419	0.997884	CTRC
cg13551783	1	15773099	1.45254e-07	5.12504e-06	-0.0740743	0.078596	0.34661	0.974442	CTRC
cg20198642	1	15792348	1.23172e-20	2.13955e-17	-0.0720302	0.0743981	0.333635	0.973026	CELA2A
cg20619991	1	15801542	2.11577e-10	1.47556e-08	0.0373321	0.066144	0.572844	0.989311	CELA2B
cg12493638	1	15801888	5.01634e-05	0.000901612	0.0625678	0.106553	0.557455	0.988641	CELA2B
cg20643422	1	15809591	0.000154736	0.00239817	-0.1008	0.0730287	0.16839	0.954395	CELA2B
cg18379824	1	15850970	1.39154e-05	0.000293104	-0.0777374	0.0786888	0.323889	0.972276	CASP9;CASP9;CASP9;CASP9;CASP9
cg18271071	1	15852324	5.11441e-06	0.000121375	-0.158356	0.0871063	0.0699352	0.923167	DNAJC16
cg01002125	1	15853764	0.00306028	0.0289449	0.135399	0.0901334	0.133956	0.94664	DNAJC16
cg17385448	1	15911702	4.09101e-09	2.092e-07	-0.186074	0.0852451	0.0297217	0.890097	AGMAT
cg23749507	1	15911725	0.000121263	0.00194212	0.000534103	0.0903258	0.995285	0.999966	AGMAT
cg16988262	1	15930761	5.15066e-05	0.000922811	-0.17413	0.0731374	0.0178132	0.865522
cg25322382	1	15942364	0.000918061	0.0108713	-0.0681719	0.0901417	0.449999	0.983152
cg03834542	1	15960925	0.000761179	0.00930409	0.00896831	0.0972186	0.926554	0.998682	DDI2
cg17955005	1	16001477	0.00192486	0.0199586	-0.258872	0.0950629	0.00679368	0.808232
cg27534772	1	16042836	0.00218464	0.0220964	0.0607085	0.0544908	0.266007	0.966974	PLEKHM2
cg04412800	1	16044144	6.33469e-06	0.000146545	-0.186082	0.0928989	0.0459506	0.906073	PLEKHM2
cg00046981	1	16056092	0.00592064	0.0483476	0.0774254	0.0776531	0.319428	0.9722	PLEKHM2
cg05337019	1	16062361	0.00184976	0.0193261	-0.0853815	0.0637942	0.181648	0.956404	SLC25A34
cg20843478	1	16069045	0.00578782	0.0475413	0.00151481	0.0667459	0.981906	0.999583	TMEM82;TMEM82
cg09167414	1	16076206	0.00025724	0.00370695	-0.0559085	0.0574701	0.331318	0.972786
cg08779336	1	16088002	0.000617414	0.00780731	-0.159451	0.066084	0.0163473	0.861291	FBLIM1
cg18684033	1	16124216	1.7013e-07	5.89886e-06	-0.00806366	0.0775572	0.917253	0.998414
cg05960182	1	16160360	1.96651e-07	6.71038e-06	0.211628	0.0821871	0.0104403	0.827479
cg24735235	1	16163479	1.43407e-09	8.19745e-08	-0.0224609	0.0852126	0.792256	0.996299	FLJ37453
cg04889800	1	16163555	2.20812e-09	1.20574e-07	-0.100026	0.0877004	0.254847	0.966385	FLJ37453
cg19025461	1	16163610	2.19669e-10	1.52638e-08	-0.0339396	0.0817271	0.678195	0.993304	FLJ37453
cg25980637	1	16163967	0.000944265	0.0111284	-0.0399624	0.0833569	0.631948	0.991467	FLJ37453
cg22947094	1	16170630	5.42058e-05	0.000963965	-0.0655267	0.0809055	0.418544	0.981137	FLJ37453
cg13365314	1	16183508	1.17398e-08	5.39585e-07	-0.0767161	0.0794232	0.334761	0.973026	SPEN
cg26039954	1	16220025	0.00454298	0.0394726	0.205613	0.08287	0.0135704	0.846176	SPEN
cg21288345	1	16259208	0.00344953	0.031828	-0.245099	0.0938536	0.00940695	0.821702	SPEN
cg09409930	1	16268878	0.000294995	0.00417266	0.11686	0.0715838	0.103485	0.93676	ZBTB17
cg03515844	1	16277545	0.000380911	0.00518411	-0.0416462	0.0737612	0.572706	0.989311	ZBTB17
cg05880138	1	16333188	0.000990803	0.0115799	-0.0656443	0.0704997	0.352436	0.975185	C1orf64
cg20888136	1	16342778	7.0144e-08	2.67405e-06	-0.121107	0.0778107	0.120521	0.943196	HSPB7
cg03260781	1	16346299	5.46048e-07	1.66623e-05	-0.0252902	0.0702173	0.718939	0.994819	HSPB7
cg13770446	1	16349792	0.00387336	0.0348593	-0.0790464	0.0786366	0.315498	0.97212	CLCNKA;CLCNKA
cg10182306	1	16357911	2.31701e-05	0.000458326	-0.00310623	0.0585711	0.957736	0.999395	CLCNKA;CLCNKA;CLCNKA
cg12218389	1	16370217	6.07418e-05	0.00106515	-0.109746	0.0845926	0.195375	0.957776	CLCNKB
cg03249707	1	16380717	7.02346e-09	3.39765e-07	0.0991544	0.082201	0.228548	0.962585	CLCNKB;CLCNKB
cg24253452	1	16389451	0.00154285	0.0166585	0.0372718	0.0837968	0.656751	0.992608	FAM131C
cg18800143	1	16393791	0.00124761	0.0140022	0.0121698	0.0835437	0.884267	0.997987	FAM131C
cg10536101	1	16400330	0.00254017	0.0249168	0.057019	0.100482	0.570772	0.989311	FAM131C
cg25851313	1	16400665	2.4042e-07	8.02102e-06	0.00406648	0.0859772	0.962304	0.999423	FAM131C
cg10312679	1	16442379	0.0019196	0.0199141	0.150659	0.0657093	0.0224588	0.875123
cg15346134	1	16460218	9.67761e-10	5.75069e-08	-0.0612229	0.0927996	0.509865	0.985629	EPHA2
cg03065168	1	16460239	3.63681e-10	2.39334e-08	-0.0967124	0.0933539	0.300937	0.970281	EPHA2
cg05797770	1	16470667	0.00172111	0.0182288	-0.040376	0.0472151	0.39306	0.979404	EPHA2
cg03258665	1	16472461	2.47172e-05	0.000485388	0.0105342	0.0589165	0.858201	0.997501	EPHA2
cg27582323	1	16472728	2.57345e-11	2.24137e-09	0.0265766	0.0900899	0.76817	0.995896	EPHA2
cg26371327	1	16473143	9.66058e-08	3.56316e-06	-0.0996488	0.0863269	0.249166	0.965462	EPHA2
cg07715257	1	16479400	9.02046e-06	0.000200072	0.00401267	0.0765743	0.958238	0.999395	EPHA2
cg19585442	1	16480803	0.000176809	0.00268829	-0.014691	0.0883411	0.868019	0.997835	EPHA2
cg09178261	1	16482818	0.00125498	0.0140711	0.0876714	0.0625016	0.161601	0.952121	EPHA2
cg12610519	1	16494002	0.00127648	0.0142685	-0.00454397	0.096367	0.962419	0.999423
cg13460168	1	16501540	0.000370242	0.00506192	0.0227722	0.0917257	0.804077	0.996539
cg02998240	1	16508668	1.27632e-12	1.56786e-10	0.00977369	0.0758817	0.897589	0.998255
cg00283706	1	16509077	0.00310592	0.0292824	0.0293757	0.090682	0.746177	0.995244
cg11895451	1	16533891	8.69293e-09	4.11503e-07	-0.119579	0.0907569	0.188519	0.957014	ARHGEF19
cg06365898	1	16533907	1.59971e-12	1.91014e-10	-0.084951	0.0885209	0.337891	0.973403	ARHGEF19
cg20430773	1	16534157	7.93081e-12	7.88741e-10	-0.0893081	0.0877288	0.309388	0.971347	ARHGEF19
cg03887218	1	16534349	2.33816e-07	7.82857e-06	-0.0429504	0.0927913	0.643748	0.992241	ARHGEF19
cg23105827	1	16539119	4.86229e-05	0.000877488	-0.0125283	0.0692764	0.856595	0.997501	ARHGEF19
cg03969515	1	16553267	0.000531268	0.00687105	0.000907089	0.0654999	0.988959	0.999714
cg14429204	1	16553327	0.000182639	0.00276505	-0.145451	0.0915585	0.11306	0.940832
cg03522107	1	16553329	7.05065e-09	3.4092e-07	-0.0864264	0.0870896	0.321703	0.972256
cg02987928	1	16553456	0.000608021	0.00770487	-0.00991243	0.0833519	0.905406	0.998365
cg20611680	1	16554171	0.000523633	0.006789	-0.0358349	0.0695555	0.606743	0.990319
cg17463745	1	16554402	0.000415913	0.0055843	0.0897132	0.0883186	0.310439	0.971443
cg07781491	1	16554892	1.92024e-14	3.88101e-12	-0.0294428	0.0957774	0.758717	0.995613
cg11211795	1	16554984	6.05414e-13	8.05281e-11	-0.114165	0.0899625	0.205284	0.959626
cg08517021	1	16563560	2.62764e-05	0.000512117	0.264524	0.100558	0.00890506	0.816793	RSG1;RSG1
cg05773425	1	16644480	0.000794569	0.0096431	-0.0476844	0.0701492	0.497113	0.985139	FBXO42
cg16011173	1	16677473	8.28309e-10	4.98902e-08	-0.138842	0.0977418	0.156363	0.951752	FBXO42
cg10623389	1	16679388	0.00146241	0.0159538	0.0854075	0.0977439	0.38284	0.978344	FBXO42
cg17081645	1	16693563	0.00484615	0.0415169	-0.0161245	0.0871282	0.853286	0.997366	C1orf144;C1orf144
cg02067531	1	16714027	3.57658e-05	0.000670923	0.0895517	0.084188	0.288202	0.968989	SZRD1;SZRD1;SZRD1;SZRD1;SZRD1;SZRD1
cg02440562	1	16763949	0.00535444	0.0448029	0.0739506	0.0865748	0.393595	0.979404	SPATA21
cg23213892	1	16764139	4.02342e-05	0.000743434	0.167755	0.0885852	0.0590967	0.914995	SPATA21
cg05216029	1	16766313	0.000438674	0.0058426	0.0415168	0.0681881	0.543018	0.987858	NECAP2;NECAP2;NECAP2
cg06574495	1	16766694	0.00369047	0.0335576	0.104185	0.0826152	0.208128	0.960084	NECAP2;NECAP2;NECAP2
cg20389653	1	16766715	8.8959e-06	0.000197704	-0.0656513	0.0907626	0.469966	0.984247	NECAP2;NECAP2;NECAP2
cg06800301	1	16766912	1.98822e-06	5.25644e-05	-0.0277244	0.0867751	0.749542	0.995252	NECAP2;NECAP2;NECAP2
cg02949914	1	16828400	0.00549072	0.045663	0.122359	0.0852105	0.151917	0.9511
cg14329049	1	16847129	6.70708e-19	5.70522e-16	-0.0765258	0.0854413	0.37106	0.976809
cg06849778	1	16847214	4.08238e-07	1.28704e-05	0.0349624	0.0965888	0.717594	0.994794
cg14553527	1	16860759	7.64883e-05	0.0013019	0.101952	0.0805563	0.206508	0.959714
cg12918271	1	16861818	1.54542e-07	5.41503e-06	0.0355996	0.084156	0.672544	0.993165
cg26022684	1	16904881	3.36775e-17	1.61199e-14	-0.032294	0.0925445	0.727334	0.994848	NBPF1
cg12387865	1	16942481	3.03081e-14	5.74866e-12	0.0629572	0.0963353	0.513854	0.985911
cg00021123	1	16945449	0.00034339	0.00474973	0.042508	0.0887169	0.63214	0.991467	CROCCL1
cg12218193	1	16955163	0.0012228	0.0137727	0.0486348	0.0589911	0.410256	0.980646	CROCCL1
cg03772852	1	16965062	9.03941e-06	0.000200437	0.0244604	0.0943609	0.795618	0.996372
cg25295603	1	17003262	2.32844e-10	1.60633e-08	0.0394554	0.0736109	0.592304	0.98982
cg14752068	1	17004633	2.46569e-09	1.32988e-07	0.0572161	0.0999666	0.567455	0.989274
cg12442246	1	17004764	7.26778e-06	0.000165393	-0.0140404	0.103483	0.892155	0.998184
cg05055073	1	17014081	8.38569e-14	1.4015e-11	-0.0945615	0.0974436	0.332513	0.973026
cg14995274	1	17018587	0.00116774	0.0132593	0.101885	0.0883088	0.249405	0.96551	ESPNP
cg25196716	1	17018684	5.22093e-06	0.00012359	-0.00595847	0.097308	0.951209	0.99927	ESPNP
cg15629460	1	17020384	0.00301762	0.0286194	0.0875916	0.0938202	0.351155	0.975037	ESPNP
cg05208572	1	17027941	5.3871e-10	3.4027e-08	-0.161442	0.0922881	0.0811209	0.930145	ESPNP
cg21644578	1	17029831	0.00552506	0.0458767	0.17905	0.0854119	0.0367809	0.897937	ESPNP
cg26314478	1	17030971	1.5267e-05	0.000318218	0.021164	0.0770384	0.783695	0.996072	ESPNP
cg02976036	1	17033405	1.12585e-06	3.17057e-05	-0.0384564	0.0842763	0.648451	0.992379	ESPNP
cg15015518	1	17035497	6.07135e-06	0.000141163	-0.0250787	0.0801308	0.754491	0.995353	ESPNP
cg20163959	1	17038364	0.000104114	0.00170165	0.0485234	0.0668119	0.468164	0.984185	ESPNP
cg26311099	1	17046714	0.000215752	0.0031901	0.173869	0.076518	0.0236834	0.876838	ESPNP
cg23205676	1	17046897	0.00236068	0.0235154	-0.222478	0.0731744	0.00254296	0.755605	ESPNP
cg04861793	1	17051076	0.000925867	0.0109494	0.105763	0.0917281	0.249704	0.965641
cg12616097	1	17051629	0.000295208	0.0041751	0.0220498	0.0614021	0.719735	0.994819
cg07194829	1	17053974	1.21736e-14	2.62203e-12	0.010927	0.0966404	0.910041	0.998377
cg09004167	1	17053983	9.89953e-20	1.15923e-16	-0.0381375	0.0952576	0.689137	0.993731
cg09684160	1	17054957	1.26615e-05	0.000269763	0.0138294	0.0996306	0.889683	0.998175
cg11988008	1	17091870	0.00449614	0.0391547	-0.0229553	0.0883559	0.795169	0.996372	MST1L
cg14203808	1	17094020	0.000283331	0.00402932	-0.00966474	0.100494	0.92344	0.998552
cg26308814	1	17180565	1.53325e-06	4.17051e-05	0.0303911	0.0766174	0.691862	0.993923
cg09631409	1	17196141	0.000210883	0.00312933	-0.027816	0.080778	0.730795	0.995037
cg02409071	1	17196363	1.79681e-07	6.19048e-06	0.0752459	0.0930508	0.41927	0.981145
cg14981532	1	17215477	6.37895e-11	5.04422e-09	-0.135425	0.0915402	0.139942	0.948553
cg27227029	1	17215834	9.40914e-10	5.60177e-08	-0.0148741	0.0881108	0.866044	0.997708
cg14440808	1	17216195	1.15425e-05	0.000248506	-0.00398012	0.0793642	0.960032	0.999395
cg26541649	1	17216201	4.70492e-08	1.87007e-06	0.0428324	0.0780493	0.583506	0.989411
cg07138646	1	17225231	7.07323e-09	3.41852e-07	0.0870992	0.0978201	0.373869	0.977206
cg15209908	1	17247699	0.000438079	0.00583574	0.11751	0.0768102	0.126963	0.944316	CROCC
cg07926618	1	17247876	0.00310442	0.0292705	-0.0469276	0.091661	0.608999	0.990469	CROCC
cg26803385	1	17249100	0.00557999	0.0462343	0.0288125	0.0865391	0.739379	0.995177	CROCC
cg00660701	1	17249201	0.0058708	0.0480391	0.0195411	0.0872748	0.822964	0.996816	CROCC
cg07319253	1	17249877	0.00443994	0.0387802	0.0420285	0.0897584	0.639907	0.992026	CROCC
cg20065512	1	17254431	1.80777e-19	1.93472e-16	0.0124958	0.094632	0.895025	0.998184	CROCC
cg03621791	1	17254617	4.65129e-07	1.44505e-05	0.0212117	0.0763555	0.78133	0.996072	CROCC
cg24791205	1	17261801	0.00105848	0.0122329	-0.0460355	0.0842375	0.585077	0.989411	CROCC
cg26213741	1	17262400	8.71197e-05	0.00145843	0.0888053	0.0810927	0.274231	0.967768	CROCC
cg25159113	1	17263055	5.35002e-05	0.000953132	0.00462956	0.0725356	0.949147	0.999164	CROCC
cg18862597	1	17265457	0.000110124	0.00178684	0.035084	0.0957631	0.714319	0.994794	CROCC
cg02826270	1	17270773	0.00066886	0.00835254	0.0928956	0.0807872	0.250987	0.965719	CROCC;CROCC
cg26946938	1	17273065	1.73953e-05	0.000356601	0.0963067	0.0548408	0.0799538	0.930145	CROCC
cg04558298	1	17278349	7.64219e-09	3.66428e-07	0.151483	0.0942807	0.109027	0.938982	CROCC
cg27582013	1	17290228	0.00274467	0.0265295	-0.0831601	0.0834204	0.31952	0.972214	CROCC
cg21920827	1	17304822	0.000864944	0.0103475	0.166669	0.066952	0.0132658	0.844793	MFAP2;MFAP2;MFAP2;MFAP2;MFAP2;MFAP2;MFAP2;MFAP2
cg17088297	1	17318092	0.00346777	0.0319575	-0.0454349	0.0699344	0.51633	0.986098	ATP13A2;ATP13A2;ATP13A2
cg17333001	1	17322297	0.00264024	0.0257072	0.0163362	0.0818575	0.841935	0.997104	ATP13A2;ATP13A2;ATP13A2
cg13115616	1	17338059	0.00335589	0.0311501	0.0788679	0.0901858	0.382491	0.978229	ATP13A2;ATP13A2;ATP13A2
cg03961338	1	17372338	7.03679e-14	1.20082e-11	-0.0772049	0.080533	0.338392	0.973403	SDHB
cg07100542	1	17402079	0.00298185	0.0283442	0.139268	0.0704752	0.048934	0.90783	PADI2
cg18146370	1	17409889	0.00281454	0.0270767	0.0226244	0.0435843	0.604026	0.990297	PADI2
cg13770924	1	17409958	0.00502085	0.0426357	0.0607376	0.0532633	0.254939	0.966385	PADI2
cg12347471	1	17409975	0.000626476	0.0079036	0.0631582	0.0526239	0.23089	0.962965	PADI2
cg12206814	1	17413176	0.00132437	0.0147068	-0.0446392	0.0856464	0.602559	0.990297	PADI2;PADI2
cg17881312	1	17417545	0.00141917	0.0155721	-0.0495801	0.0887625	0.576816	0.989411	PADI2
cg16777841	1	17421549	0.00540359	0.0451084	0.0976562	0.0588927	0.0981824	0.934666	PADI2
cg06900068	1	17426323	1.16221e-12	1.44143e-10	-0.121216	0.0895399	0.176696	0.956013	PADI2
cg27529520	1	17438729	2.23899e-10	1.55288e-08	-0.0631746	0.0873076	0.469809	0.984212	PADI2
cg16835277	1	17440285	0.00229935	0.0230274	-0.0205267	0.0634027	0.746322	0.995244	PADI2
cg18879300	1	17446768	0.000191537	0.00288167	-0.0745997	0.0794183	0.348219	0.974543	PADI2
cg07319459	1	17448608	2.15518e-05	0.000430231	0.0566985	0.0787249	0.471882	0.984376
cg08694914	1	17449432	3.95936e-11	3.29261e-09	0.0379362	0.0772585	0.623717	0.99126
cg07587331	1	17452811	0.000526104	0.00681523	0.147979	0.0780825	0.0589038	0.91487
cg00924685	1	17475656	3.77078e-05	0.000702638	-0.108878	0.0926294	0.240638	0.963806
cg26516532	1	17475832	1.12857e-08	5.20473e-07	0.0125957	0.0758643	0.868231	0.997871
cg27576785	1	17476212	0.000849184	0.0101944	-0.0722211	0.0943331	0.444438	0.982675
cg08028165	1	17519085	0.000263107	0.00377806	0.1242	0.0915533	0.175797	0.956013
cg04725637	1	17526102	5.15993e-05	0.000924289	-0.0876876	0.0976455	0.369799	0.976547
cg24538007	1	17558947	0.00437282	0.038324	0.0907131	0.0644022	0.159869	0.952041	PADI1
cg06772309	1	17571896	1.50413e-10	1.08683e-08	0.127002	0.0935011	0.175255	0.955786	PADI1
cg00025357	1	17577455	0.000167784	0.00257106	0.256831	0.0960047	0.00782354	0.815203	PADI3
cg08277548	1	17600880	5.91145e-07	1.78774e-05	-0.0486043	0.0942894	0.606547	0.990319	PADI3
cg10605072	1	17614280	1.52792e-07	5.36189e-06	-0.0406955	0.0590001	0.490812	0.984956
cg17840833	1	17631374	7.31755e-14	1.24256e-11	-0.191093	0.0887684	0.0320316	0.89342
cg11347165	1	17631644	3.07842e-08	1.27824e-06	-0.0504418	0.0756378	0.505289	0.985567
cg25048171	1	17641100	0.00116266	0.0132127	-0.0967887	0.0559949	0.0847857	0.930446	PADI4
cg00279848	1	17662573	1.26601e-06	3.51804e-05	0.0236213	0.0832324	0.776734	0.996072	PADI4
cg16809113	1	17675035	0.000941114	0.0110992	-0.0879932	0.0664855	0.186544	0.956962	PADI4
cg20545490	1	17697680	4.2894e-07	1.34531e-05	-0.0978354	0.0627607	0.119943	0.942958	PADI6
cg09858508	1	17721457	0.000401019	0.00541466	-0.20886	0.0759625	0.00628189	0.807532	PADI6
cg23433205	1	17735708	0.00152371	0.016494	-0.00115105	0.080463	0.988595	0.9997	RCC2;RCC2
cg07965774	1	17746286	6.94387e-15	1.60488e-12	0.0243122	0.0811338	0.764619	0.995856	RCC2;RCC2
cg01904812	1	17746340	7.51007e-18	4.44036e-15	0.0524932	0.0701896	0.455042	0.983523	RCC2;RCC2
cg13439596	1	17746491	0.0047782	0.0410557	0.115105	0.0528863	0.030197	0.890642	RCC2;RCC2
cg05523906	1	17751761	0.00293697	0.0280065	0.0623892	0.0513563	0.225259	0.962047	RCC2;RCC2
cg10582712	1	17767282	0.00447132	0.0389887	0.0775981	0.0650622	0.233814	0.963132	RCC2
cg18674252	1	17774977	0.000279277	0.00397826	-0.0218556	0.0913286	0.811009	0.996678
cg10786474	1	17802476	0.00257144	0.025163	-0.219596	0.0829059	0.00844965	0.815203
cg06769739	1	17802692	7.38367e-06	0.000167724	0.0356083	0.0755545	0.637729	0.991777
cg17075849	1	17815785	0.00224499	0.0225877	0.0166195	0.0531392	0.754656	0.995374
cg24874425	1	17846708	0.000241508	0.0035116	-0.00649504	0.0820283	0.936935	0.998941
cg16734490	1	17848147	0.000175524	0.00267152	-0.147924	0.09659	0.126568	0.944316
cg08947790	1	17877451	5.57797e-05	0.000988178	0.0500118	0.0869865	0.565707	0.98917	ARHGEF10L
cg11806633	1	17887065	0.00353599	0.032444	0.00676105	0.0562079	0.904326	0.998341	ARHGEF10L
cg17285883	1	17896290	0.000197623	0.00296014	0.0222061	0.0755706	0.769052	0.995896	ARHGEF10L
cg27110963	1	17899429	0.000194718	0.00292269	0.120812	0.0882014	0.171662	0.954875	ARHGEF10L
cg22496437	1	17900032	9.45216e-07	2.7125e-05	0.100239	0.0683075	0.143158	0.949607	ARHGEF10L
cg13603125	1	17918560	6.04864e-18	3.70694e-15	-0.138629	0.0898526	0.123782	0.943537	ARHGEF10L;ARHGEF10L
cg13731934	1	17920673	4.1823e-07	1.31538e-05	-0.166216	0.0885723	0.0614124	0.917063	ARHGEF10L;ARHGEF10L
cg13138441	1	17920733	0.00183656	0.0192148	-0.0164684	0.0530761	0.756535	0.99548	ARHGEF10L;ARHGEF10L
cg04360546	1	17929905	4.56696e-10	2.9306e-08	-0.217885	0.103062	0.0352197	0.89724	ARHGEF10L;ARHGEF10L
cg10995736	1	17940603	0.000279485	0.00398067	0.0957939	0.0603635	0.113437	0.941031	ARHGEF10L;ARHGEF10L
cg16960741	1	17941544	4.08611e-09	2.08979e-07	0.112812	0.0871645	0.196446	0.958128	ARHGEF10L;ARHGEF10L
cg22005304	1	17944807	0.00236194	0.0235245	0.0289392	0.0722186	0.688876	0.993719	ARHGEF10L;ARHGEF10L
cg22111457	1	17949485	0.00293887	0.0280213	-0.188739	0.0725622	0.00969249	0.823508	ARHGEF10L;ARHGEF10L
cg16813499	1	17953971	0.00187143	0.0195064	-0.108651	0.0577691	0.0608417	0.916811	ARHGEF10L;ARHGEF10L
cg24394336	1	17962705	0.00306916	0.0290094	-0.000681077	0.0717884	0.992436	0.999878	ARHGEF10L;ARHGEF10L
cg21721649	1	17981114	0.00345388	0.0318592	0.0477548	0.0740529	0.519436	0.986417	ARHGEF10L;ARHGEF10L;ARHGEF10L;ARHGEF10L
cg20092221	1	18013045	1.21529e-05	0.000260219	0.0154477	0.0833572	0.853087	0.997364	ARHGEF10L;ARHGEF10L
cg27497046	1	18043060	0.00153243	0.0165681	-0.0693743	0.0986422	0.482346	0.984694
cg24764218	1	18044107	0.00171557	0.0181784	-0.00681203	0.100105	0.945786	0.999083
cg16080408	1	18044171	9.07337e-05	0.00151104	-0.029566	0.0810711	0.715564	0.994794
cg15131789	1	18060276	0.00494402	0.0421456	0.104574	0.100738	0.299957	0.970234
cg09821328	1	18152144	4.82261e-06	0.000115257	-0.045492	0.0668018	0.496328	0.985139	ACTL8
cg06419932	1	18159321	0.00613643	0.049689	0.209899	0.0804454	0.00946918	0.821832
cg09787549	1	18372919	0.000651966	0.00817501	-0.133222	0.0817336	0.10402	0.93676
cg07346406	1	18388891	0.000130952	0.00207513	0.0995663	0.096716	0.303978	0.970785
cg07262842	1	18391262	0.000375564	0.00512284	0.0864177	0.0819307	0.292269	0.969447	LOC101927876
cg12907295	1	18417622	0.00567283	0.0468228	-0.0503634	0.079187	0.525193	0.986735
cg03259703	1	18432992	0.00498935	0.0424307	0.0997978	0.0987946	0.313127	0.971793	IGSF21
cg17211582	1	18435858	0.00530136	0.0444583	-0.043963	0.0880847	0.618026	0.99097	IGSF21
cg09025393	1	18438784	2.49259e-05	0.000488888	-0.0240837	0.0842877	0.775254	0.996072	IGSF21
cg00388391	1	18459578	2.3183e-11	2.04583e-09	-0.0499845	0.0757886	0.509997	0.985629	IGSF21
cg15427676	1	18475584	1.08047e-05	0.000234435	-0.298222	0.0928169	0.00143694	0.714788	IGSF21
cg12640049	1	18503103	1.46045e-09	8.33244e-08	0.118322	0.0871941	0.175669	0.956013	IGSF21
cg12439555	1	18503209	0.000516917	0.00671629	0.147266	0.0962274	0.126833	0.944316	IGSF21
cg26230145	1	18526256	2.37181e-07	7.92617e-06	-0.0684158	0.0907582	0.451467	0.983268	IGSF21
cg10061666	1	18543876	0.00578148	0.0475056	0.127319	0.0866604	0.142695	0.949518	IGSF21
cg24925701	1	18553942	2.15069e-08	9.2757e-07	-0.167644	0.0988574	0.0908204	0.931334	IGSF21
cg21727992	1	18649507	1.35908e-10	9.93061e-09	-0.000804017	0.0974413	0.993421	0.999943	IGSF21
cg17730224	1	18681196	1.90932e-15	5.18933e-13	-0.137644	0.0929377	0.139507	0.948553	IGSF21
cg23264776	1	18686650	0.00550637	0.0457578	0.221794	0.0943942	0.0193519	0.870387	IGSF21
cg26818821	1	18700891	0.000344719	0.00476581	-0.0467	0.098713	0.636448	0.991603	IGSF21
cg08937639	1	18704828	9.38173e-06	0.000207113	-0.0266842	0.101156	0.792097	0.996289	IGSF21
cg09852604	1	18711973	0.00173569	0.0183533	0.0249112	0.0963011	0.796036	0.996372
cg26111295	1	18712148	1.77198e-08	7.79569e-07	-0.0462126	0.0788948	0.558426	0.98867
cg16966729	1	18712512	0.00086015	0.0103026	0.045604	0.0869836	0.600417	0.990261
cg25172338	1	18806046	5.59392e-10	3.51977e-08	-0.00171918	0.0910908	0.984953	0.999687	KLHDC7A
cg11175836	1	18806700	2.07705e-05	0.000416598	0.121993	0.0819999	0.137736	0.947859	KLHDC7A
cg25920064	1	18807226	5.57227e-05	0.000987264	-0.0556943	0.0963499	0.563612	0.989062	KLHDC7A
cg13007210	1	18807272	0.000126348	0.00201144	-0.0390203	0.0976732	0.689772	0.993818	KLHDC7A
cg20200200	1	18807388	4.70408e-07	1.45969e-05	0.00242189	0.0992007	0.980536	0.999575	KLHDC7A
cg05040210	1	18807594	9.07548e-08	3.37062e-06	-0.0115452	0.0994288	0.907628	0.998377	KLHDC7A
cg14356550	1	18808102	3.34773e-10	2.22298e-08	0.0621553	0.095758	0.516712	0.986103	KLHDC7A
cg26238234	1	18887558	0.00381528	0.0344527	-0.0963074	0.072917	0.187447	0.957014
cg16707312	1	18897854	0.000901004	0.0107045	0.118542	0.0931605	0.204068	0.959441
cg16004875	1	18902086	1.91543e-11	1.72621e-09	-0.00253439	0.0922948	0.978109	0.999575
cg18795169	1	18902165	4.40473e-12	4.68647e-10	-0.0849509	0.0879643	0.334848	0.973026
cg20114054	1	18953618	0.00118042	0.0133789	-0.103795	0.0785065	0.187002	0.957014
cg03658714	1	18955375	0.00208208	0.0212698	0.110047	0.0695172	0.114334	0.941073
cg17625389	1	18982383	0.00569976	0.0469968	0.238876	0.0833311	0.0044032	0.789899	PAX7;PAX7;PAX7
cg21416600	1	19029775	0.00145741	0.0159091	-0.0235441	0.0891718	0.791913	0.996286	PAX7;PAX7;PAX7
cg00591646	1	19110562	6.76812e-15	1.56979e-12	-0.111947	0.0895521	0.212115	0.960461
cg13786083	1	19110734	4.01198e-24	3.56343e-20	-0.113513	0.090095	0.208545	0.960118
cg00440468	1	19110768	4.82109e-21	9.93528e-18	-0.117199	0.0900335	0.193875	0.957659
cg19637330	1	19110922	6.12153e-19	5.3351e-16	-0.0945206	0.0926694	0.308452	0.971293
cg26220594	1	19110978	2.19851e-21	5.18253e-18	-0.052061	0.0917278	0.570702	0.989311
cg08440572	1	19121800	0.000265201	0.00380367	-0.00624915	0.0908136	0.945178	0.999083
cg12820366	1	19141403	6.78341e-08	2.59498e-06	-0.0388488	0.0996104	0.696771	0.994134
cg15916653	1	19145782	0.0019239	0.0199499	-0.0969034	0.0952377	0.309631	0.971376
cg17017746	1	19183907	0.000428938	0.00573124	-0.027951	0.0927911	0.763424	0.99585	TAS1R2
cg21731286	1	19186805	0.000424051	0.00567639	-0.000613067	0.0793089	0.993837	0.999961	TAS1R2
cg25435702	1	19187068	0.00576421	0.0473989	-0.037644	0.086267	0.662843	0.992877	TAS1R2
cg11886662	1	19230026	2.32532e-05	0.000459805	0.0790133	0.0862009	0.359991	0.975635	ALDH4A1;ALDH4A1
cg05945559	1	19249872	0.000643168	0.00808266	0.0526931	0.0427674	0.218754	0.961212	IFFO2
cg04276058	1	19254031	8.31512e-05	0.00140015	-0.0745644	0.0739087	0.313741	0.971793	IFFO2
cg03420970	1	19261678	0.000252697	0.00364943	-0.11078	0.0918126	0.228414	0.962515	IFFO2
cg11237901	1	19272128	2.36795e-10	1.63171e-08	-0.147925	0.0800341	0.0654157	0.919712	IFFO2
cg12433790	1	19274958	9.91426e-09	4.62878e-07	0.00531971	0.0878776	0.951764	0.99927	IFFO2
cg23463897	1	19276144	2.31764e-07	7.76456e-06	-0.0481825	0.0844789	0.568811	0.989311	IFFO2
cg22867719	1	19276236	8.7501e-10	5.24447e-08	-0.0087335	0.0873469	0.920413	0.998452	IFFO2
cg01019973	1	19276993	8.4043e-08	3.14613e-06	-0.02876	0.0864863	0.739684	0.995177	IFFO2
cg26550235	1	19277202	8.26743e-06	0.000185261	0.0290376	0.088125	0.741974	0.995177	IFFO2
cg04310354	1	19283282	0.00372963	0.0338403	0.123406	0.0588354	0.0366766	0.897937	IFFO2
cg13666617	1	19284063	0.000154872	0.00239998	0.042881	0.0752488	0.569146	0.989311	IFFO2
cg00594610	1	19284402	0.00235461	0.0234684	0.0546063	0.0799557	0.495091	0.985057
cg14506567	1	19299878	1.54242e-25	3.27234e-21	-0.043675	0.0905452	0.629858	0.991467
cg14844953	1	19339051	0.000193653	0.0029089	-0.066696	0.0764168	0.383381	0.978382
cg26242119	1	19355877	4.53212e-11	3.71369e-09	0.0332413	0.0965802	0.730917	0.995037
cg05766605	1	19384827	0.000291868	0.00413419	0.0820915	0.0866751	0.34424	0.974155
cg14181528	1	19393870	7.30118e-10	4.46395e-08	-0.110944	0.0923783	0.230581	0.962965
cg22333259	1	19394757	1.94574e-19	2.05494e-16	-0.0950984	0.0842353	0.259696	0.966796
cg11397149	1	19397963	1.4359e-08	6.46339e-07	-0.0445744	0.0856831	0.60324	0.990297
cg16725510	1	19403146	0.00333225	0.0309785	-0.124341	0.0903586	0.169686	0.954655	UBR4
cg26209025	1	19408759	0.00182563	0.0191194	0.0653448	0.0823666	0.428123	0.981681	UBR4
cg15603964	1	19410738	1.84195e-07	6.33235e-06	0.111974	0.063188	0.0772619	0.929261	UBR4
cg03232343	1	19437150	4.50812e-08	1.79948e-06	0.000953717	0.0850421	0.991059	0.999822	UBR4
cg02737480	1	19440269	0.000209711	0.00311462	-0.0441617	0.0733902	0.547743	0.988328	UBR4
cg20432732	1	19451037	5.70859e-07	1.73336e-05	-0.0828916	0.0935339	0.376115	0.977567	UBR4
cg23087931	1	19467440	0.000160955	0.00248007	0.0856626	0.0720752	0.235445	0.963239	UBR4
cg15004902	1	19505573	2.79001e-11	2.41218e-09	-0.0373289	0.0789106	0.636474	0.991603	UBR4
cg24742520	1	19506481	3.27482e-08	1.35147e-06	-0.199454	0.0829272	0.0166896	0.862845	UBR4
cg26227957	1	19547285	2.34346e-05	0.000463064	0.00840436	0.0523859	0.872635	0.997928	KIAA0090
cg03985478	1	19596472	3.37166e-11	2.85657e-09	-0.106285	0.0859001	0.21681	0.960928	AKR7L;AKR7L
cg13748301	1	19597353	0.00147564	0.016073	-0.0740211	0.0631885	0.242231	0.964068	AKR7L;AKR7L
cg20677058	1	19600471	7.87269e-07	2.30771e-05	-0.0789331	0.0832987	0.343999	0.974101	AKR7L;AKR7L
cg13935437	1	19600673	4.87045e-09	2.45011e-07	-0.19882	0.0938039	0.0347579	0.896919	AKR7L;AKR7L
cg18202521	1	19600702	1.4121e-12	1.71682e-10	-0.251353	0.0914851	0.00632002	0.807532	AKR7L;AKR7L
cg12798157	1	19600719	4.39824e-14	7.94028e-12	-0.260948	0.0917404	0.00471389	0.797064	AKR7L;AKR7L
cg11376198	1	19600730	8.27837e-13	1.0631e-10	-0.281376	0.0917586	0.00233643	0.755605	AKR7L;AKR7L
cg09045262	1	19600817	4.30992e-14	7.7995e-12	-0.22629	0.090629	0.0129934	0.843596	AKR7L;AKR7L
cg07162162	1	19601026	6.78063e-08	2.59405e-06	-0.103378	0.0924857	0.26444	0.966844	AKR7L;AKR7L
cg09990584	1	19601069	4.9809e-08	1.96891e-06	0.0147469	0.0864921	0.864716	0.997674	AKR7L;AKR7L
cg04141520	1	19611627	1.69541e-06	4.55935e-05	-0.0920642	0.0933986	0.324963	0.972392	AKR7A3
cg07447773	1	19614851	0.00169177	0.0179724	-0.145252	0.0981815	0.139937	0.948553	AKR7A3
cg17594860	1	19615358	0.000218015	0.00321979	0.0968513	0.101126	0.33887	0.973439	AKR7A3
cg16126458	1	19615370	0.000446236	0.00592657	-0.0462678	0.104308	0.657632	0.992608	AKR7A3
cg04091063	1	19615382	0.00248162	0.0244566	-0.0822375	0.100666	0.414528	0.981137	AKR7A3
cg07838106	1	19615443	1.05108e-13	1.71301e-11	-0.241951	0.0897991	0.00739642	0.812398	AKR7A3
cg24008908	1	19615453	2.29264e-07	7.69078e-06	-0.187587	0.096423	0.0525287	0.910159	AKR7A3
cg05937630	1	19615480	0.000103066	0.00168683	-0.129636	0.103118	0.20954	0.960118	AKR7A3
cg11233384	1	19615702	0.00014614	0.00228399	0.056197	0.0911969	0.538157	0.98756	AKR7A3
cg08479603	1	19638460	0.00467602	0.0403652	-0.112309	0.0721074	0.120262	0.943196	AKR7A2;PQLC2;PQLC2;PQLC2
cg24829631	1	19639165	0.000135083	0.00213211	0.116127	0.0921519	0.208457	0.960118	PQLC2;PQLC2;PQLC2;AKR7A2;PQLC2;PQLC2;PQLC2
cg09812541	1	19639438	2.10012e-07	7.11973e-06	-0.0588029	0.0858976	0.494074	0.985057	AKR7A2;PQLC2;PQLC2;PQLC2
cg13494428	1	19639494	6.88486e-07	2.04642e-05	-0.0242245	0.0943851	0.797597	0.996374	AKR7A2;PQLC2;PQLC2;PQLC2
cg21370352	1	19651020	5.91142e-05	0.00104002	-0.0240204	0.074343	0.746813	0.995244	PQLC2;PQLC2;PQLC2;PQLC2;PQLC2
cg12065228	1	19652788	2.88871e-06	7.32361e-05	-0.00710262	0.0784378	0.927902	0.998709	PQLC2;PQLC2;PQLC2
cg06212759	1	19652899	0.00576204	0.0473862	0.0334426	0.091261	0.714253	0.994794	PQLC2;PQLC2;PQLC2
cg09976716	1	19669527	8.10042e-06	0.000181937	-0.26865	0.0969216	0.00587577	0.806422	CAPZB
cg10274863	1	19679381	0.00239171	0.0237542	-0.0671762	0.0887166	0.449446	0.983056	CAPZB;CAPZB;CAPZB;CAPZB
cg24593138	1	19687988	0.000881167	0.0105044	-0.0261958	0.0634873	0.680144	0.993463	CAPZB
cg10152198	1	19711006	0.00454568	0.0394896	0.119706	0.0670953	0.0752818	0.927801	CAPZB;CAPZB;CAPZB;CAPZB
cg00228931	1	19716911	0.00055231	0.00709815	0.0323758	0.0615807	0.599401	0.990225	CAPZB;CAPZB;CAPZB;CAPZB
cg00122488	1	19718957	0.00455938	0.0395848	0.231354	0.0875491	0.00860194	0.816208	CAPZB;CAPZB;CAPZB;CAPZB
cg16694480	1	19732786	0.000364518	0.0049973	-0.045167	0.0612142	0.461105	0.983854	CAPZB
cg09875257	1	19753627	2.22203e-05	0.000441938	0.186309	0.0734024	0.0115807	0.836777	CAPZB;CAPZB;CAPZB;CAPZB
cg11362044	1	19772738	0.000973037	0.0114062	-0.0026228	0.0814525	0.974331	0.999544	CAPZB;CAPZB;CAPZB;CAPZB
cg01832549	1	19774989	3.66018e-06	9.03004e-05	0.00941857	0.0775259	0.903374	0.998341	CAPZB
cg04124888	1	19788288	0.000949117	0.0111729	0.151751	0.0862353	0.079337	0.930145	CAPZB
cg19713429	1	19810690	1.86792e-05	0.000379547	-0.020445	0.0928729	0.825892	0.996827	CAPZB
cg23042158	1	19859237	0.00131066	0.0145821	0.107379	0.0966743	0.267458	0.967228
cg24190979	1	19859329	0.00522967	0.0439973	-0.248857	0.0742909	0.000897979	0.675098
cg12539171	1	19922782	8.31968e-06	0.000186304	0.145819	0.0913976	0.111528	0.940219	C1orf151
cg20248822	1	19922867	2.22058e-06	5.79011e-05	0.0141382	0.0815907	0.862531	0.997587	C1orf151
cg12097634	1	19965877	4.13094e-11	3.41567e-09	0.0474076	0.0904332	0.600455	0.990261	MINOS1-NBL1;MINOS1-NBL1
cg07367302	1	19967428	0.000260362	0.00374446	0.124679	0.0679145	0.0672414	0.921593
cg25235465	1	19968239	0.00177078	0.0186565	0.0814409	0.0859004	0.343747	0.974092	NBL1;NBL1;MINOS1-NBL1;MINOS1-NBL1
cg09309058	1	19969811	2.72153e-05	0.000528361	0.0501156	0.0864584	0.562528	0.989062	NBL1;NBL1;NBL1;NBL1;NBL1;MINOS1-NBL1;MINOS1-NBL1;NBL1
cg21813747	1	19969931	7.46992e-09	3.5898e-07	0.134414	0.0845294	0.112715	0.940724	NBL1;NBL1
cg14699309	1	19969990	8.07743e-06	0.000181488	0.0338365	0.0843342	0.688506	0.993719	NBL1;NBL1;NBL1;MINOS1-NBL1;MINOS1-NBL1;NBL1;NBL1;NBL1
cg22767145	1	19970024	5.53128e-08	2.16254e-06	-0.015065	0.0832339	0.856476	0.997501	NBL1;NBL1;NBL1;MINOS1-NBL1;MINOS1-NBL1;NBL1;NBL1;NBL1
cg17124647	1	19970190	0.00106177	0.0122636	0.0855993	0.0884893	0.334049	0.973026	NBL1;NBL1;MINOS1-NBL1;MINOS1-NBL1;NBL1;NBL1;NBL1
cg10923719	1	19970198	0.00212628	0.0216293	0.0523866	0.0893715	0.558146	0.988646	NBL1;NBL1;MINOS1-NBL1;MINOS1-NBL1;NBL1;NBL1;NBL1
cg21057046	1	19970204	0.000881905	0.0105118	0.0249435	0.0915456	0.785423	0.996072	NBL1;NBL1
cg07147364	1	19970256	9.72729e-05	0.00160508	0.12333	0.0973182	0.205906	0.959673	NBL1;NBL1
cg03884082	1	19971709	2.5154e-05	0.000492759	0.0632692	0.0887837	0.47656	0.984551	NBL1;NBL1
cg18923740	1	19971790	1.48207e-16	5.73325e-14	-0.0431556	0.0845205	0.609962	0.990479	NBL1;NBL1
cg15589641	1	19971984	3.26499e-11	2.77336e-09	-0.0487432	0.0894589	0.586196	0.989433	NBL1;NBL1;MINOS1-NBL1;MINOS1-NBL1;NBL1;NBL1;NBL1;NBL1;NBL1;NBL1
cg19234140	1	19972103	1.80552e-10	1.27834e-08	-0.00497192	0.0911618	0.956537	0.99932	MINOS1-NBL1;MINOS1-NBL1;NBL1;NBL1;NBL1;NBL1;NBL1;NBL1;NBL1
cg10211745	1	19972150	1.28173e-10	9.42845e-09	-0.0317923	0.0902104	0.724735	0.994848	MINOS1-NBL1;MINOS1-NBL1;NBL1;NBL1;NBL1;NBL1;NBL1;NBL1;NBL1
cg14304787	1	19972777	5.16928e-08	2.03524e-06	0.173134	0.0910686	0.0581149	0.914197	NBL1;NBL1;MINOS1-NBL1;MINOS1-NBL1;NBL1;NBL1;NBL1;NBL1;NBL1;NBL1
cg03950225	1	19974130	6.97777e-12	7.03956e-10	-0.0198866	0.0958193	0.835708	0.996876	NBL1;NBL1;NBL1;MINOS1-NBL1;MINOS1-NBL1;NBL1;NBL1;NBL1;NBL1;NBL1;NBL1
cg14714346	1	19974176	4.52167e-15	1.10041e-12	-0.0222873	0.0889457	0.802293	0.996539	NBL1;NBL1;MINOS1-NBL1;MINOS1-NBL1;NBL1;NBL1;NBL1;NBL1;NBL1;NBL1
cg25368276	1	19977123	7.98868e-06	0.000179735	0.0409528	0.0693467	0.555206	0.98862	NBL1;NBL1;MINOS1-NBL1;MINOS1-NBL1;NBL1;NBL1;NBL1;NBL1;NBL1;NBL1
cg05776630	1	20015027	2.40864e-11	2.11392e-09	-0.0525936	0.0923715	0.569474	0.989311	TMCO4
cg03865018	1	20031012	0.00118466	0.0134175	-0.047204	0.0952974	0.620679	0.99097	TMCO4
cg17342623	1	20061110	2.14328e-05	0.000428176	-0.0662901	0.080049	0.408174	0.980472	TMCO4
cg09138671	1	20125846	1.20989e-06	3.38096e-05	0.0694646	0.087402	0.427291	0.981648	TMCO4
cg15505276	1	20142706	1.20968e-07	4.3557e-06	0.056517	0.0980468	0.5647	0.989062	RNF186
cg04864765	1	20151230	0.000224349	0.00329787	0.0442934	0.09377	0.636966	0.991655
cg10607063	1	20164550	0.00262886	0.0256191	0.0709774	0.0885615	0.423423	0.981464
cg14554423	1	20171961	6.21151e-13	8.2348e-11	0.0410022	0.0956244	0.668347	0.993004
cg09230518	1	20230400	0.000471252	0.00620773	0.120205	0.0685731	0.0804954	0.930145	OTUD3
cg15815235	1	20247384	0.00391291	0.0351331	-0.0108597	0.0764894	0.887181	0.998162	PLA2G2E
cg14376428	1	20272855	0.00023717	0.00345688	0.033101	0.0833679	0.691578	0.993891
cg16112523	1	20275711	0.00515348	0.0435075	-0.0539284	0.103573	0.602921	0.990297
cg13242924	1	20364718	1.87576e-07	6.43664e-06	0.133311	0.0895096	0.137307	0.947777
cg19521927	1	20395367	0.00312307	0.0294114	0.051956	0.0963909	0.590224	0.989685	PLA2G5
cg22418152	1	20396518	4.87728e-06	0.000116425	0.0230837	0.0770934	0.764796	0.995856	PLA2G5
cg19276110	1	20396593	0.00276803	0.0267175	0.00192526	0.0932103	0.983533	0.999636	PLA2G5
cg24381445	1	20435860	0.00571077	0.0470683	-0.0680318	0.0837186	0.416992	0.981137
cg05350984	1	20466414	0.00446065	0.0389196	0.0192026	0.0785702	0.807065	0.996542	PLA2G2F
cg16895116	1	20479470	0.00020074	0.0029998	0.000981021	0.0667072	0.988275	0.9997
cg22486366	1	20479732	2.06736e-06	5.44061e-05	0.0438192	0.0796249	0.582454	0.989411
cg14620433	1	20495469	3.31955e-05	0.000628411	0.0613752	0.072964	0.400833	0.979973	PLA2G2C
cg21152304	1	20501733	0.00531126	0.0445258	-0.182607	0.0889049	0.0407304	0.902258	PLA2G2C
cg06779237	1	20504807	0.000282976	0.00402483	0.18384	0.0830514	0.0275102	0.885261
cg17043444	1	20505852	0.00470783	0.040581	-0.105969	0.0957128	0.268995	0.967411
cg06090867	1	20511782	0.000334956	0.00465054	0.0633542	0.0921293	0.492123	0.98499	UBXN10
cg25227846	1	20512395	0.00292635	0.0279237	-0.06669	0.0756077	0.378361	0.977757	UBXN10;UBXN10-AS1
cg01377128	1	20513402	0.00308585	0.0291294	0.0362321	0.082855	0.66217	0.992877	UBXN10-AS1;UBXN10
cg04855034	1	20526313	9.0694e-11	6.91913e-09	0.0439972	0.100237	0.660984	0.992869
cg18705632	1	20560532	0.000464212	0.00612876	0.0595432	0.0817512	0.466895	0.984158
cg01908026	1	20569408	0.000320252	0.00447706	-0.165665	0.0923546	0.0737201	0.926344
cg15123187	1	20569715	3.41422e-05	0.000644607	-0.190885	0.0868921	0.0286972	0.88744
cg05696034	1	20605529	0.00109795	0.0126052	0.0794229	0.0807625	0.326092	0.972497
cg02195657	1	20617283	0.000316481	0.00443225	-0.0111675	0.0685251	0.870638	0.997884	VWA5B1
cg05805297	1	20617329	0.000159704	0.00246385	-0.0791614	0.0694545	0.255175	0.966423	VWA5B1
cg08490859	1	20617338	1.76033e-06	4.71423e-05	-0.0816201	0.0696491	0.242053	0.964068	VWA5B1
cg20498456	1	20617362	0.001597	0.0171418	-0.144309	0.0742957	0.0529052	0.910159	VWA5B1
cg15249349	1	20617384	0.00119947	0.0135556	0.0385291	0.0794484	0.628015	0.991401	VWA5B1
cg13335686	1	20628455	8.58846e-06	0.000191579	-0.164468	0.0967055	0.089896	0.930959	VWA5B1
cg13268834	1	20649683	1.53389e-14	3.17943e-12	-0.0395818	0.0875859	0.65161	0.99247	VWA5B1
cg03969705	1	20649867	1.78231e-07	6.14488e-06	-0.0165406	0.0908397	0.855622	0.997501	VWA5B1;VWA5B1
cg09044631	1	20652656	0.00248342	0.0244705	0.197605	0.0996237	0.0480998	0.907166	VWA5B1
cg11077186	1	20686360	0.0024422	0.0241498	0.0925574	0.0881914	0.294678	0.969681	LINC01141
cg26141661	1	20727578	0.00268654	0.0260776	-0.156713	0.0743966	0.0358846	0.897462	LINC01141
cg04218278	1	20827510	0.0034912	0.0321209	0.0943255	0.0931379	0.311887	0.971609	MUL1
cg00750606	1	20899121	8.13786e-06	0.000182698	-0.19009	0.0934746	0.0427546	0.904762
cg06480660	1	20905547	1.04076e-06	2.95637e-05	-0.000947063	0.0825002	0.990847	0.999818
cg24502330	1	20914028	2.43668e-09	1.3164e-07	0.0957058	0.0473579	0.0440595	0.905004	CDA
cg05646357	1	20914047	2.20226e-12	2.53601e-10	-0.00480841	0.0501171	0.923621	0.998552	CDA
cg23762655	1	20914109	2.4663e-15	6.51417e-13	-0.0660784	0.0733817	0.368494	0.976457	CDA
cg04087271	1	20915334	0.000326449	0.00455021	0.0222469	0.0741725	0.764407	0.995856	CDA
cg15168850	1	20934738	0.00561076	0.0464296	-0.00840079	0.0311507	0.787566	0.996231	CDA
cg23717251	1	20943072	1.25385e-14	2.68222e-12	0.06469	0.0948051	0.495476	0.985096	CDA
cg24455365	1	20961229	3.90803e-07	1.23761e-05	0.0349521	0.093543	0.708895	0.994617	PINK1
cg03149628	1	20978838	0.00415828	0.0368502	0.104989	0.0793587	0.18672	0.957007	DDOST
cg25756637	1	20992291	0.000928175	0.0109713	0.00793023	0.0662494	0.904788	0.998347	KIF17;KIF17;KIF17
cg11463444	1	21009519	1.18723e-17	6.5473e-15	-0.150874	0.097157	0.121365	0.943221	KIF17;KIF17;KIF17
cg16004367	1	21010799	3.37344e-10	2.2384e-08	-0.00816244	0.0942702	0.931051	0.998767	KIF17;KIF17;KIF17
cg04794254	1	21010856	1.29752e-11	1.22316e-09	-0.159615	0.0800192	0.0468586	0.906881	KIF17;KIF17;KIF17
cg12150421	1	21025060	0.00252598	0.0248032	0.107053	0.0826044	0.19585	0.957858	KIF17;KIF17;KIF17
cg12459000	1	21032072	5.53984e-13	7.44977e-11	0.164911	0.0730354	0.0245705	0.878828	KIF17;KIF17
cg25277868	1	21059257	0.000883419	0.0105276	-0.0524586	0.0470321	0.265463	0.966844	SH2D5;SH2D5
cg22501143	1	21110436	0.00357441	0.0327158	-0.0267395	0.0808824	0.741149	0.995177	HP1BP3
cg03702502	1	21211426	0.000132158	0.00209143	0.181797	0.0689946	0.00879343	0.816793	EIF4G3;EIF4G3;EIF4G3
cg01532321	1	21377608	0.000152593	0.00236996	-0.0326021	0.0628495	0.604279	0.990297	EIF4G3;EIF4G3;EIF4G3;EIF4G3
cg26468395	1	21378025	1.27197e-06	3.53255e-05	0.181733	0.0740905	0.0146674	0.85179	EIF4G3;EIF4G3;EIF4G3;EIF4G3
cg01786082	1	21390797	0.00425559	0.0375273	0.0459797	0.0939873	0.625002	0.991401	EIF4G3;EIF4G3;EIF4G3;EIF4G3
cg12228343	1	21416141	0.00472029	0.0406734	-0.0807694	0.0843304	0.338845	0.973409	EIF4G3;EIF4G3;EIF4G3;EIF4G3
cg08752986	1	21416170	0.00562699	0.046526	-0.0986508	0.0722382	0.172942	0.955214	EIF4G3;EIF4G3;EIF4G3;EIF4G3
cg21453021	1	21497032	7.00447e-06	0.000160088	0.0496457	0.0545317	0.363245	0.975876	EIF4G3;EIF4G3;EIF4G3
cg07007056	1	21517333	5.2626e-05	0.000939902	-0.0202273	0.0699295	0.772562	0.996039
cg10326339	1	21581370	1.39176e-09	7.9746e-08	-0.0910325	0.086913	0.295647	0.969774	ECE1;ECE1;ECE1;ECE1
cg12216986	1	21617012	0.00425372	0.0375166	-0.12078	0.0879561	0.170584	0.954787	ECE1;ECE1;ECE1
cg26348226	1	21617442	7.48829e-05	0.00127865	-0.0834678	0.076665	0.277029	0.968105	ECE1;ECE1;ECE1
cg00964400	1	21634838	0.00147768	0.0160925	0.00932275	0.0758514	0.902251	0.99834	ECE1
cg05610701	1	21635527	5.39948e-16	1.74812e-13	-0.0570678	0.0675329	0.398674	0.979769	ECE1
cg23347052	1	21636037	0.000793034	0.00962658	-0.0957774	0.090768	0.292075	0.969447	ECE1
cg16416158	1	21652298	0.000734834	0.0090335	-0.0197179	0.0582601	0.735232	0.995041	ECE1
cg23884128	1	21707965	0.000196802	0.00294932	-0.011005	0.0911055	0.903924	0.998341
cg17800788	1	21766015	0.00141126	0.0155001	0.268933	0.0878379	0.00237314	0.755605	NBPF3
cg13170600	1	21818863	4.42689e-08	1.77088e-06	0.0448035	0.0915859	0.625013	0.991401
cg06035250	1	21835217	0.000256611	0.00369951	0.0526771	0.0895423	0.556719	0.988641	ALPL
cg18789685	1	21864320	2.4032e-09	1.30016e-07	-0.0825533	0.0972162	0.396373	0.97965	ALPL
cg02239677	1	21864549	2.37622e-07	7.93832e-06	0.00596704	0.09222	0.948447	0.999144	ALPL;ALPL;ALPL
cg16997101	1	21864590	1.41245e-07	4.99986e-06	-0.0951169	0.0940389	0.312501	0.971683	ALPL;ALPL;ALPL
cg14781605	1	21864896	2.6183e-08	1.10617e-06	-0.11838	0.0989509	0.23238	0.963132	ALPL
cg03213775	1	21866491	6.15015e-08	2.37578e-06	0.100496	0.100091	0.316063	0.972148	ALPL
cg01037895	1	21877781	0.00120046	0.0135651	0.00229784	0.105584	0.982649	0.999621	ALPL;ALPL
cg08727996	1	21880024	7.27269e-12	7.31134e-10	-0.0710488	0.0912334	0.436654	0.982112	ALPL;ALPL
cg08072584	1	21880237	1.2677e-14	2.70702e-12	-0.0580818	0.0826017	0.482432	0.984694	ALPL;ALPL;ALPL
cg16510041	1	21880524	8.65397e-05	0.00144979	0.0259601	0.081482	0.750223	0.995252	ALPL;ALPL;ALPL
cg14353539	1	21895562	1.20224e-09	6.99762e-08	0.00404544	0.0757912	0.957463	0.999386	ALPL;ALPL;ALPL
cg17460104	1	21896305	3.45017e-05	0.000650628	-0.0345419	0.0476829	0.469304	0.984185	ALPL;ALPL;ALPL
cg24722348	1	21900987	2.89695e-05	0.000557761	0.0422795	0.0922152	0.64689	0.992306	ALPL;ALPL
cg07142010	1	21901166	4.51724e-05	0.000823022	-0.00222852	0.0929725	0.980891	0.999575	ALPL;ALPL
cg14195027	1	21901685	5.76238e-06	0.000134757	-0.0461949	0.0951698	0.627704	0.991401	ALPL;ALPL;ALPL
cg22910748	1	21910078	1.48766e-05	0.000310961	0.165109	0.0803594	0.040665	0.902241
cg16307759	1	21912847	2.16234e-08	9.32092e-07	0.0591557	0.0907865	0.515098	0.985963
cg10838747	1	21912863	3.44851e-10	2.28196e-08	0.0406609	0.0941831	0.666212	0.99291
cg10112270	1	21913458	2.27139e-08	9.73863e-07	-0.0512054	0.0804876	0.525073	0.986735
cg08922729	1	21913557	0.000213257	0.0031589	-0.00858753	0.0751822	0.909127	0.998377
cg02861719	1	21925815	3.73769e-05	0.000697192	0.00851831	0.0871635	0.922205	0.998452	RAP1GAP;RAP1GAP;RAP1GAP
cg15888031	1	21934814	3.88585e-09	1.99671e-07	-0.120746	0.093391	0.196905	0.958345	RAP1GAP;RAP1GAP;RAP1GAP
cg24117274	1	21945805	2.97413e-05	0.0005704	0.0717625	0.0598611	0.23142	0.96301	RAP1GAP;RAP1GAP;RAP1GAP
cg23958942	1	21947294	1.28653e-06	3.56846e-05	0.116814	0.0940724	0.215171	0.960763	RAP1GAP;RAP1GAP;RAP1GAP
cg09975259	1	21947340	6.07833e-09	2.99156e-07	0.0236613	0.0893073	0.791211	0.996271	RAP1GAP;RAP1GAP;RAP1GAP
cg03132729	1	21947437	4.68921e-11	3.82849e-09	0.187576	0.0975303	0.0552679	0.911247	RAP1GAP;RAP1GAP;RAP1GAP
cg01424901	1	21948680	0.00264558	0.0257505	0.123872	0.0841049	0.141706	0.949112	RAP1GAP;RAP1GAP;RAP1GAP
cg21694350	1	21948793	0.000452504	0.00599723	-0.0525747	0.0820551	0.522126	0.986628	RAP1GAP;RAP1GAP;RAP1GAP
cg00631482	1	21949221	9.95657e-05	0.00163831	0.162442	0.0650229	0.0129451	0.843596	RAP1GAP;RAP1GAP;RAP1GAP
cg24001246	1	21949481	0.000236318	0.00344576	0.0937741	0.0874168	0.284143	0.968523	RAP1GAP;RAP1GAP;RAP1GAP
cg17426520	1	21956302	0.000527586	0.00683105	0.0948007	0.0472318	0.0455124	0.905845	RAP1GAP;RAP1GAP;RAP1GAP
cg13723490	1	21978922	0.00528705	0.0443607	0.0275421	0.0948906	0.771798	0.996002	RAP1GAP;RAP1GAP;RAP1GAP
cg05087982	1	21983721	0.00214328	0.021766	-0.0095111	0.0662328	0.885899	0.998162	RAP1GAP;RAP1GAP
cg12811953	1	22111043	0.000692246	0.00859492	-0.129174	0.0893547	0.149184	0.950947	USP48;USP48
cg24334174	1	22141341	0.000244093	0.00354376	-0.234021	0.0786299	0.00312353	0.766821	LDLRAD2
cg25500027	1	22145516	1.62545e-06	4.39134e-05	0.0722837	0.0757905	0.340886	0.973682	LDLRAD2
cg11980765	1	22166484	0.00517245	0.0436315	0.018105	0.0830855	0.82763	0.996842	HSPG2;HSPG2
cg23082687	1	22172401	0.0058414	0.0478686	0.0410747	0.0939926	0.662384	0.992877	HSPG2;HSPG2
cg14153041	1	22231285	0.00117116	0.0132913	0.0335838	0.0627651	0.592945	0.989857	HSPG2;HSPG2
cg14888607	1	22240381	0.00142719	0.015646	0.0173792	0.0805832	0.829374	0.996876	HSPG2;HSPG2
cg17195365	1	22242066	0.000221321	0.00325969	-0.0259828	0.089234	0.771091	0.995934	HSPG2;HSPG2
cg07142131	1	22247949	9.98046e-05	0.00164171	-0.107651	0.0888827	0.226662	0.962303	HSPG2
cg12415382	1	22251044	1.25137e-09	7.24495e-08	-0.0503833	0.0670737	0.453065	0.983444	HSPG2;HSPG2
cg04297819	1	22260125	2.37397e-13	3.52132e-11	-0.0784291	0.0856361	0.360388	0.975635	HSPG2
cg00653809	1	22266353	1.84369e-06	4.91376e-05	0.072188	0.0605955	0.234349	0.96319
cg02136228	1	22273242	0.00554598	0.0460106	0.124228	0.0937793	0.186151	0.956835
cg24645652	1	22279702	3.31368e-05	0.000627463	-0.0596994	0.0794014	0.452642	0.983301
cg24993804	1	22300049	4.79501e-20	6.47056e-17	0.0335542	0.0872427	0.700765	0.994199
cg15540183	1	22331822	1.57104e-07	5.49397e-06	0.0721605	0.0913956	0.430339	0.98175	CELA3A
cg23987736	1	22380393	0.00178642	0.0187881	0.0655557	0.0924805	0.478889	0.984551	CDC42;CDC42;CDC42
cg10895682	1	22431609	7.52483e-06	0.000170447	0.0822372	0.0631877	0.193961	0.957659
cg13109135	1	22460129	0.00132622	0.0147244	0.172225	0.089877	0.0561602	0.911582	WNT4
cg00356045	1	22461890	0.0053456	0.0447491	0.00197103	0.0547862	0.971322	0.999486	WNT4
cg07090424	1	22535491	0.000749494	0.00918335	-0.0118971	0.0968835	0.902339	0.99834
cg20986665	1	22552245	0.000289476	0.00410404	0.170151	0.0806476	0.0355928	0.89724
cg14234990	1	22556352	5.93986e-13	7.9154e-11	-0.0205974	0.0841872	0.806863	0.996542
cg11383918	1	22562922	3.56728e-05	0.000669403	0.111399	0.0901366	0.217339	0.960928
cg01599140	1	22568254	6.04264e-05	0.00106	-0.352876	0.0915977	0.000139344	0.460934
cg23360332	1	22589385	0.000886438	0.0105587	-0.0249535	0.0582124	0.668435	0.993004
cg13048466	1	22591361	0.000107423	0.00174852	-0.179386	0.084181	0.0337971	0.896572
cg02053477	1	22615900	0.000576859	0.00736979	0.171516	0.091297	0.0611317	0.917063
cg14751891	1	22618631	0.0028932	0.0276689	0.0791748	0.0788188	0.315832	0.972138
cg14577902	1	22643804	0.000265942	0.00381248	0.0454755	0.0706939	0.520472	0.986432
cg15837100	1	22647529	0.0022728	0.0228109	0.0666454	0.0890758	0.454856	0.983523
cg17342458	1	22651435	0.000933636	0.0110259	-0.109425	0.0886646	0.217986	0.960928
cg03047555	1	22655385	1.05273e-07	3.84627e-06	-0.039416	0.0518888	0.447996	0.983009
cg12546745	1	22671757	4.6406e-05	0.000842519	0.112507	0.0721776	0.11997	0.943064
cg10046675	1	22676796	0.00233967	0.0233476	0.0943946	0.0841005	0.26247	0.966796
cg08020319	1	22714527	4.27047e-05	0.000783284	0.0400437	0.0772668	0.604613	0.990297
cg11072066	1	22717814	0.000314259	0.00440627	0.0209133	0.0798822	0.79363	0.996372
cg10579012	1	22746853	3.72746e-14	6.87304e-12	0.184706	0.0938055	0.0497477	0.90783
cg17728472	1	22777308	1.12721e-06	3.17392e-05	0.111006	0.0740412	0.134721	0.947088	ZBTB40;ZBTB40
cg07397757	1	22797898	2.81072e-13	4.08597e-11	0.0130969	0.077934	0.866641	0.997733	ZBTB40;ZBTB40
cg11377569	1	22799114	0.00329519	0.0307048	0.00144767	0.0353014	0.967312	0.999485	ZBTB40;ZBTB40
cg07764243	1	22865831	0.00593898	0.0484579	0.0832942	0.0831287	0.317048	0.972148
cg26535650	1	22871308	0.00110746	0.0126942	0.00914055	0.0973493	0.925247	0.998621
cg07233952	1	22881200	0.00284819	0.0273326	-0.0121344	0.0752454	0.87198	0.997884
cg26444471	1	22888770	0.00432726	0.0380115	-0.00507588	0.0865087	0.953245	0.99927	EPHA8;EPHA8
cg09028365	1	22891285	1.6374e-06	4.41949e-05	-0.157204	0.0966311	0.104679	0.937389	EPHA8;EPHA8
cg20335309	1	22899442	7.69723e-05	0.00130897	0.140757	0.0917536	0.125924	0.944116	EPHA8;EPHA8
cg27136384	1	22911549	1.09113e-13	1.76908e-11	0.116637	0.0937018	0.214058	0.960712	EPHA8;EPHA8
cg06824294	1	22919087	0.000264789	0.00379851	-0.111482	0.0941878	0.23738	0.963307	EPHA8
cg11721177	1	22919873	8.9087e-05	0.00148749	-0.0274192	0.0929763	0.768243	0.995896	EPHA8
cg05266226	1	22920119	1.34887e-05	0.000285314	0.06695	0.0976921	0.493603	0.985018	EPHA8
cg05269784	1	22920169	4.9065e-11	3.9865e-09	0.124738	0.091526	0.173811	0.955388	EPHA8
cg25249536	1	22940752	0.00338988	0.0313953	0.13759	0.0975345	0.159239	0.9518
cg01026046	1	22947781	0.00562914	0.04654	-0.084555	0.0746791	0.258316	0.966728
cg25882380	1	22969945	1.07446e-07	3.91871e-06	-0.0320989	0.0868237	0.711832	0.994738	C1QC;C1QC
cg12775742	1	22970072	6.86935e-05	0.00118517	0.101776	0.0882957	0.249839	0.965659	C1QC;C1QC
cg17104151	1	22970132	4.40092e-09	2.23338e-07	-0.0194683	0.0921383	0.832782	0.996876	C1QC;C1QC;C1QC;C1QC
cg00136477	1	22970339	1.1591e-09	6.77276e-08	-0.0217821	0.0923934	0.813763	0.996713	C1QC;C1QC
cg10088685	1	22978660	0.00140517	0.015443	0.0526869	0.0866416	0.543519	0.987872	C1QB
cg20915760	1	22992629	0.000394725	0.00534298	0.053798	0.0777372	0.48937	0.984899
cg08326181	1	22997359	2.38291e-05	0.000469803	-0.153456	0.0883253	0.0832081	0.930145
cg11610429	1	23031320	1.81568e-11	1.64702e-09	0.151291	0.0774335	0.0515276	0.909638
cg11248999	1	23067453	1.25851e-07	4.51037e-06	-0.0483252	0.0791795	0.542047	0.987761	EPHB2;EPHB2
cg23593824	1	23073894	2.6312e-06	6.73277e-05	0.0329201	0.0573839	0.566557	0.989274	EPHB2;EPHB2;EPHB2;EPHB2
cg14885335	1	23083045	1.47131e-07	5.18088e-06	0.0218266	0.0869213	0.80188	0.996539	EPHB2;EPHB2;EPHB2;EPHB2
cg00275467	1	23102236	4.91736e-08	1.94668e-06	-0.183111	0.0911909	0.0454213	0.905845	EPHB2;EPHB2;EPHB2;EPHB2
cg02974898	1	23105600	0.00112058	0.0128128	0.100947	0.0792252	0.203456	0.959383	EPHB2;EPHB2
cg14787964	1	23108861	1.13261e-19	1.30509e-16	0.0615879	0.0942615	0.51395	0.985911	EPHB2;EPHB2
cg08239371	1	23133885	0.00206575	0.0211355	-0.16062	0.0676422	0.0181152	0.865932	EPHB2;EPHB2;EPHB2;EPHB2
cg14122784	1	23164538	0.0043984	0.0384998	-0.199692	0.0892301	0.0258603	0.882414	EPHB2;EPHB2;EPHB2;EPHB2
cg26554265	1	23206348	1.69404e-07	5.87708e-06	-0.0338727	0.0711681	0.634408	0.991489	EPHB2;EPHB2
cg02783747	1	23206913	9.96072e-06	0.000218329	-0.028259	0.0829145	0.733445	0.995037	EPHB2;EPHB2;EPHB2;EPHB2
cg02996608	1	23256885	0.000365593	0.00500975	-0.0213919	0.0669227	0.749425	0.995252
cg24354335	1	23291783	5.16775e-15	1.2377e-12	0.0585754	0.0923255	0.52621	0.986735	LACTBL1
cg20704162	1	23291868	6.79471e-13	8.90504e-11	0.047116	0.0921566	0.609495	0.990479	LACTBL1
cg13771849	1	23292166	3.42244e-07	1.09999e-05	-0.088928	0.0951849	0.350818	0.974995	LACTBL1
cg24509885	1	23343326	0.00123551	0.0138915	-0.028896	0.0492846	0.558051	0.988646	C1orf234
cg16266493	1	23414611	4.70834e-05	0.000853442	-0.00263422	0.0788092	0.973355	0.999544	LUZP1;LUZP1
cg22997543	1	23430022	0.000796278	0.00966156	-0.105937	0.0617671	0.0872215	0.930446	LUZP1;LUZP1
cg00723969	1	23436097	0.00420841	0.037198	-0.0198976	0.0712757	0.780286	0.996072	LUZP1;LUZP1
cg14529022	1	23441024	0.00381246	0.0344357	0.00878813	0.0679074	0.897106	0.998244	LUZP1;LUZP1
cg26491092	1	23510886	4.06189e-12	4.36007e-10	0.0427971	0.0901312	0.635207	0.991509
cg13270062	1	23521688	0.00466733	0.0403081	-0.111148	0.0769369	0.149458	0.950947	HTR1D
cg04657066	1	23525135	1.26124e-05	0.000268868	0.157625	0.095728	0.10055	0.93597
cg25106071	1	23537650	3.28386e-08	1.35481e-06	-0.115042	0.0967602	0.23528	0.963239
cg16210690	1	23537939	0.00134438	0.0148928	0.0614065	0.0981009	0.531759	0.986735
cg19099545	1	23538633	0.00570413	0.0470285	-0.0530525	0.0758514	0.484756	0.98487
cg05867565	1	23542335	0.000172799	0.00263626	0.0121203	0.0750641	0.87182	0.997884
cg19743168	1	23544995	8.41082e-17	3.52732e-14	0.00663498	0.0948555	0.944275	0.999083
cg16430505	1	23551855	5.81134e-05	0.00102461	0.00859635	0.08	0.914491	0.998387
cg00907427	1	23668691	1.12793e-06	3.17532e-05	-0.103411	0.0885558	0.243712	0.964364	HNRNPR;HNRNPR;HNRNPR;HNRNPR
cg09996212	1	23671499	0.00241097	0.0239033	-0.0224361	0.0875949	0.798	0.996374	HNRNPR;HNRNPR;HNRNPR;HNRNPR
cg26098679	1	23681008	2.4137e-06	6.23415e-05	-0.0332854	0.0654711	0.611498	0.990492
cg12857248	1	23688468	0.00179395	0.0188483	0.210213	0.0694342	0.00265076	0.755605	ZNF436;ZNF436
cg01027109	1	23717884	0.00238048	0.0236664	-0.0789205	0.0828327	0.341372	0.973682	TCEA3
cg00463859	1	23750101	4.1299e-07	1.30054e-05	0.0406108	0.0882963	0.64585	0.992248	TCEA3
cg07356011	1	23750579	0.00555362	0.0460598	0.0136715	0.0986429	0.88985	0.998175	TCEA3
cg12023170	1	23751761	2.42635e-07	8.0848e-06	0.0213044	0.086203	0.804945	0.996542	TCEA3
cg02951134	1	23762558	5.33408e-05	0.000950786	0.093642	0.0830591	0.260348	0.966796	ASAP3;ASAP3
cg24580199	1	23763081	2.07404e-11	1.85318e-09	-0.115567	0.0992748	0.245182	0.964771	ASAP3;ASAP3
cg26582295	1	23763191	9.91442e-11	7.49763e-09	-0.047753	0.0963113	0.620337	0.99097	ASAP3;ASAP3
cg16351869	1	23763241	3.8979e-10	2.54473e-08	-0.0401781	0.0857663	0.639751	0.992026	ASAP3;ASAP3
cg27447006	1	23763279	1.06511e-12	1.33407e-10	-0.139173	0.0852661	0.103543	0.93676	ASAP3;ASAP3
cg02351745	1	23763450	1.21502e-15	3.52974e-13	0.0142104	0.0957675	0.882126	0.997987	ASAP3;ASAP3
cg19827787	1	23763612	2.39642e-13	3.54951e-11	-0.024904	0.0929827	0.788986	0.99624	ASAP3;ASAP3
cg01095837	1	23763767	2.1957e-05	0.000437295	0.185495	0.0922411	0.0451024	0.905572	ASAP3;ASAP3
cg21105827	1	23763782	1.33288e-08	6.04229e-07	0.180029	0.0908535	0.0483234	0.907166	ASAP3;ASAP3
cg20847090	1	23763959	8.47601e-06	0.000189382	0.0524396	0.0942721	0.578394	0.989411	ASAP3;ASAP3
cg09099510	1	23765525	0.00490111	0.0418683	-0.0256629	0.0572856	0.654447	0.992548	ASAP3;ASAP3
cg11376292	1	23799120	1.05176e-05	0.000229065	-0.0242268	0.0440655	0.582818	0.989411	ASAP3;ASAP3
cg20131023	1	23810714	0.000235692	0.00343808	0.0447964	0.0647122	0.48925	0.984899	ASAP3;ASAP3;ASAP3;ASAP3
cg16410575	1	23822281	2.79029e-11	2.41218e-09	0.111553	0.0923908	0.2281	0.962515
cg02978140	1	23880736	4.07766e-15	1.00767e-12	-0.0708171	0.0773254	0.360395	0.975635
cg14280658	1	23881754	0.00198862	0.020486	0.137688	0.0826348	0.0965741	0.934407
cg26847678	1	23886313	0.00030328	0.00427422	0.0115828	0.0642284	0.856993	0.997501	ID3
cg23056286	1	23886335	4.35261e-13	6.02277e-11	0.0873468	0.0885325	0.324527	0.972309	ID3
cg06867363	1	23894390	5.43879e-14	9.55938e-12	0.0405348	0.0874877	0.643426	0.992241
cg18027654	1	23894436	6.68247e-07	1.99341e-05	0.0849664	0.0913476	0.352945	0.975221
cg23664396	1	23895366	1.17481e-06	3.29213e-05	-0.0212682	0.0904836	0.814309	0.996713
cg14989815	1	23939645	0.00163214	0.0174473	0.0385955	0.0599038	0.519814	0.986432
cg15999970	1	23971274	0.00185281	0.0193512	0.0745135	0.0828181	0.368892	0.976457
cg24406162	1	24017943	9.15578e-08	3.398e-06	-0.00535301	0.0912723	0.953266	0.99927	RPL11
cg22508172	1	24069723	0.000169778	0.00259705	0.116117	0.0857283	0.176469	0.956013	TCEB3
cg19675628	1	24098967	0.00208176	0.0212682	0.14083	0.0771364	0.068754	0.922565	TCEB3-AS1
cg24582895	1	24098990	0.00455662	0.0395654	0.130422	0.0920717	0.157524	0.951766	TCEB3-AS1
cg22166883	1	24116900	0.000263955	0.00378843	0.059173	0.0899018	0.51085	0.985738	LYPLA2
cg12214255	1	24119130	0.000425659	0.00569523	-0.0267585	0.088537	0.762658	0.995836	LYPLA2;LYPLA2
cg25203007	1	24126017	5.18412e-11	4.19082e-09	-0.0190751	0.0759208	0.80177	0.996539	GALE;GALE;GALE;GALE
cg00988350	1	24126048	3.59203e-06	8.8856e-05	-0.0177396	0.0675976	0.793147	0.996372	GALE;GALE;GALE;GALE
cg25549791	1	24126230	1.30621e-05	0.000277226	0.0228039	0.0606765	0.707276	0.994578	GALE;GALE;GALE
cg10498717	1	24126641	0.00494306	0.0421394	-0.0657452	0.0789235	0.405406	0.980314	GALE;GALE;GALE
cg10961323	1	24127976	5.76354e-08	2.24167e-06	0.121951	0.0788732	0.122977	0.94336	GALE;GALE
cg24699146	1	24152579	3.14415e-13	4.5098e-11	-0.0978222	0.0801488	0.223104	0.961804	HMGCL;HMGCL
cg09473613	1	24152604	9.15682e-07	2.63729e-05	-0.12572	0.0859045	0.144242	0.950067	HMGCL;HMGCL
cg22232708	1	24153136	2.89654e-05	0.000557714	-0.057513	0.0683734	0.400839	0.979973	HMGCL;HMGCL
cg02454987	1	24156752	0.005372	0.0449165	-0.0292679	0.0519799	0.573769	0.989311
cg09428157	1	24165403	2.46224e-05	0.000483737	0.141619	0.0927693	0.127782	0.944316
cg12084952	1	24194979	0.00226209	0.0227217	0.224361	0.100696	0.0265156	0.884007	FUCA1
cg19367136	1	24195059	8.28722e-05	0.00139613	-0.151597	0.0918464	0.0997392	0.935429	FUCA1
cg15692032	1	24195098	0.00216355	0.0219246	0.0184563	0.0938568	0.844222	0.997104	FUCA1
cg24792360	1	24195143	1.86057e-06	4.95309e-05	0.0647551	0.0902207	0.473401	0.984404	FUCA1
cg22077361	1	24195347	1.03927e-11	1.00585e-09	-0.0295092	0.0906875	0.74508	0.995198	FUCA1
cg10953003	1	24195469	1.41852e-09	8.11566e-08	0.0869413	0.087224	0.319578	0.972229	FUCA1
cg22614927	1	24195587	1.92555e-11	1.73403e-09	0.00683745	0.0916332	0.940562	0.999083	FUCA1
cg04160030	1	24195659	3.32296e-09	1.73705e-07	-0.011212	0.0899507	0.900876	0.998261	FUCA1
cg22010547	1	24235907	3.52412e-05	0.000662443	0.10127	0.084623	0.232233	0.963132	CNR2
cg01995927	1	24257839	9.46521e-05	0.001568	0.00294871	0.0588482	0.960066	0.999395
cg08596618	1	24275885	0.00175137	0.0184936	0.0683811	0.0727024	0.347585	0.974525
cg26856289	1	24307516	0.00013939	0.00219069	-0.083357	0.0968628	0.390072	0.979242	SFRS13A;SFRS13A
cg22499893	1	24307535	0.00500911	0.0425594	0.0772783	0.0815174	0.343798	0.974092	SFRS13A;SFRS13A
cg09543943	1	24378238	0.00181623	0.0190386	-0.0485762	0.0453726	0.285093	0.968584
cg23180393	1	24401973	3.42129e-05	0.000645654	0.00831354	0.0894649	0.926017	0.998643	MYOM3;MYOM3
cg08644482	1	24421423	1.12653e-05	0.000243272	-0.106176	0.0856476	0.215932	0.960792	MYOM3
cg06649280	1	24438781	0.00550187	0.045731	-0.139535	0.0873858	0.111229	0.940219	MYOM3
cg15666659	1	24439313	2.87505e-07	9.41979e-06	-0.0971913	0.0847012	0.251984	0.965984	MYOM3
cg03614954	1	24439418	0.00185738	0.0193883	-0.0873796	0.0860234	0.310451	0.971444	MYOM3
cg18341045	1	24453002	0.002529	0.0248275	-0.0323119	0.0827465	0.696412	0.994134	IL22RA1
cg26405802	1	24470228	0.00336743	0.0312336	0.0466383	0.0995815	0.639834	0.992026	IL22RA1
cg08757148	1	24513722	0.000539532	0.00696097	0.0128255	0.0825111	0.876565	0.997953	IL28RA;IL28RA;IL28RA
cg24435747	1	24514557	0.00222751	0.0224469	0.0605102	0.0871052	0.487722	0.984899	IL28RA;IL28RA;IL28RA
cg19588697	1	24515560	5.3784e-08	2.10906e-06	0.117197	0.0927026	0.207001	0.959847
cg19866404	1	24523702	0.00361377	0.0329986	0.031248	0.0473391	0.509637	0.985629
cg23060431	1	24560074	0.00246377	0.0243154	0.114949	0.071533	0.108979	0.938958
cg24575378	1	24583120	3.98687e-06	9.73941e-05	0.100562	0.0743511	0.177087	0.956013
cg11591992	1	24621076	6.38728e-10	3.96024e-08	-0.115123	0.0732634	0.117013	0.941772
cg16823752	1	24631476	0.00492433	0.0420224	0.0765632	0.0884414	0.387258	0.978896
cg27032831	1	24636225	8.54718e-11	6.56307e-09	2.85804e-06	0.0813508	0.999972	0.999996
cg26091557	1	24644925	3.61506e-05	0.000676914	-0.0477772	0.0614225	0.437192	0.982176	GRHL3;GRHL3;GRHL3
cg06376426	1	24648203	2.98098e-05	0.000571547	-0.107501	0.0676975	0.11321	0.940832	GRHL3;GRHL3;GRHL3
cg25083792	1	24649370	1.96895e-10	1.38306e-08	-0.0962005	0.0710564	0.176664	0.956013	GRHL3;GRHL3;GRHL3;GRHL3
cg11709405	1	24649398	6.48191e-08	2.4898e-06	-0.00367472	0.0919185	0.968134	0.999485	GRHL3;GRHL3;GRHL3
cg08223291	1	24649442	2.98234e-10	2.00471e-08	-0.0289994	0.0819838	0.723764	0.994848	GRHL3;GRHL3;GRHL3;GRHL3
cg12405265	1	24655961	0.000713193	0.00881161	0.0456089	0.0652725	0.48518	0.984899	GRHL3;GRHL3;GRHL3
cg17717878	1	24684380	0.000409815	0.00551577	-0.0658731	0.0931421	0.479898	0.984615	C1orf201
cg26431550	1	24691176	0.000927698	0.0109669	-0.0746653	0.07637	0.328916	0.97264	C1orf201
cg13980834	1	24727850	0.00432201	0.0379769	0.170842	0.0902851	0.0592924	0.915469	C1orf201
cg11081247	1	24741616	0.00212762	0.0216395	-0.0130548	0.0953655	0.891196	0.998182	STPG1;STPG1;STPG1;NIPAL3;STPG1
cg10150518	1	24741677	5.13357e-05	0.000920069	0.00447008	0.0954988	0.962693	0.999423	STPG1;STPG1;STPG1;NIPAL3;STPG1
cg21298759	1	24741723	7.00504e-07	2.07881e-05	0.0652749	0.095874	0.496428	0.985139	NIPAL3
cg27029507	1	24745924	0.00386534	0.0348024	-0.00240359	0.0826364	0.976813	0.999575	NIPAL3
cg08507462	1	24745979	5.02625e-07	1.54754e-05	0.0679846	0.080472	0.398794	0.979769	NIPAL3
[truncated: 87,270 more rows]

## Sheet: Table_S2
Supplementary Table S2. Mother-newborn correlations in expression levels for genes with DNAm sites showing significant mother-newborn correlations, based on gene expression data from the GSE27272 dataset.
ILMN_Gene	Probe_Id	Est	Sem	t	P	FDR	DNAm_sites
GLUL	ILMN_1765208	0.731063	0.0895917	8.15994	3.30549e-11	5.24615e-07	cg17770541
EXOC1	ILMN_1745583	0.703175	0.0933611	7.53178	3.74283e-10	2.97012e-06	cg14849727, cg15363970, cg11037025
OSBPL8	ILMN_2405078	0.687735	0.0953234	7.21475	1.27701e-09	3.3779e-06	cg25373926
TPM3	ILMN_1697567	0.688914	0.0951765	7.23828	1.16585e-09	3.3779e-06	cg19757176, cg13586791, cg11718162, cg21483867, cg16274678
PTPRC	ILMN_1804279	0.6901	0.0950283	7.26205	1.06339e-09	3.3779e-06	cg22875447, cg22073152, cg04214459, cg10322825
ATRX	ILMN_1666885	0.687841	0.0953103	7.21686	1.26663e-09	3.3779e-06	cg18617394
PTPRC	ILMN_2340217	0.678767	0.0964254	7.03929	2.51794e-09	5.7089e-06	cg22875447, cg22073152, cg04214459, cg10322825
CEP170	ILMN_2294684	0.675668	0.0967999	6.98005	3.16612e-09	6.28118e-06	cg02015123, cg05567236, cg11041558
PLAA	ILMN_1769822	0.673615	0.0970463	6.94118	3.67955e-09	6.48869e-06	cg03179052, cg08327920, cg13469851
PTPRC	ILMN_1653652	0.669497	0.0975363	6.86409	4.95625e-09	7.86606e-06	cg22875447, cg22073152, cg04214459, cg10322825
NF2	ILMN_1747580	0.664635	0.098108	6.77452	7.00357e-09	1.01049e-05	cg25042300, cg11939682
TGFBR2	ILMN_1744862	0.653779	0.0993577	6.58006	1.4818e-08	1.88553e-05	cg06085541, cg17546721, cg02702424, cg05450916, cg16918625, cg13724812
SNX6	ILMN_1696294	0.653166	0.0994271	6.5693	1.54445e-08	1.88553e-05	cg17346022
RBM12B	ILMN_1805778	0.647935	0.100016	6.47834	2.19104e-08	2.48386e-05	cg16449161
ZFYVE1	ILMN_2267084	0.646438	0.100182	6.4526	2.41872e-08	2.55916e-05	cg17741866
SGK3	ILMN_2366703	0.644564	0.10039	6.42057	2.73518e-08	2.71312e-05	cg14940705, cg00331199, cg25501925
BRD4	ILMN_1774134	0.64252	0.100616	6.38586	3.12475e-08	2.91723e-05	cg26771969
GPR128	ILMN_2125395	0.640896	0.100794	6.35845	3.47101e-08	3.06047e-05	cg00186462, cg02715668
ZRANB1	ILMN_1757742	0.639979	0.100895	6.34303	3.68232e-08	3.0759e-05	cg24241655, cg17607024
RNF13	ILMN_1719867	0.635782	0.101351	6.27305	4.81349e-08	3.81975e-05	cg15108553
UBE2V1	ILMN_1726107	0.631241	0.10184	6.19839	6.40304e-08	4.83917e-05	cg13046524
GPM6B	ILMN_1704665	0.629244	0.102052	6.16589	7.24854e-08	5.22916e-05	cg21229055, cg17588373, cg13867326, cg06182501, cg21745079, cg16655949
ANKFY1	ILMN_1735364	0.625627	0.102435	6.10754	9.05445e-08	5.75923e-05	cg14900154, cg22715906, cg07737929, cg23489104, cg24084898, cg05511978, cg07507115
MAML2	ILMN_1765729	0.625595	0.102438	6.10703	9.07194e-08	5.75923e-05	cg25267808, cg01919842, cg09850372, cg04298647, cg10917593, cg26328687, cg11200551, cg22978477, cg10511346
LIMS1	ILMN_1675387	0.625933	0.102403	6.11246	8.88615e-08	5.75923e-05	cg04932525, cg20693104, cg13152557, cg14663973, cg13084292, cg03655598, cg09176441, cg10662975, cg20624005, cg16879110
RNF128	ILMN_1775742	0.624344	0.10257	6.087	9.79105e-08	5.97668e-05	cg00344532
THBS1	ILMN_1686116	0.623283	0.102681	6.07008	1.04423e-07	6.13814e-05	cg25503381, cg17132307, cg10078511, cg08433504, ch.15.374589R, cg23849826, cg05886626
VPS13B	ILMN_1765165	0.620195	0.103003	6.02113	1.25785e-07	7.12974e-05	cg18083402, cg06070421
VPS41	ILMN_2280911	0.619464	0.103079	6.00961	1.31413e-07	7.19189e-05	cg08511308, cg22336293
SLC12A8	ILMN_1762529	0.616548	0.10338	5.96392	1.56297e-07	7.51693e-05	cg25260865, cg00316080, cg26111922, cg13854555, cg06983508, cg00538439, cg23313138, cg03509447, cg12207051, cg20740919, cg15449188
ARFIP1	ILMN_1768399	0.617018	0.103331	5.97125	1.5201e-07	7.51693e-05	cg04143156, cg26880384, cg16449659
ELF2	ILMN_2252295	0.616645	0.10337	5.96542	1.55406e-07	7.51693e-05	cg09667261, cg02931266, cg06544643, cg27269947
CARS	ILMN_2367469	0.617182	0.103315	5.97381	1.50542e-07	7.51693e-05	cg14312661, cg17004353, cg08508325, cg09911488, cg04246364, cg01104590
ZFAND2A	ILMN_1694671	0.61568	0.103469	5.95039	1.64523e-07	7.67984e-05	cg18500082, cg26608667, cg16145915, cg14680629, cg06518099
CMIP	ILMN_1690888	0.614075	0.103633	5.92546	1.80823e-07	7.73848e-05	cg00520410, cg19010675, cg24258104, cg03834931, cg19107215, cg04277753, cg16583186, cg27431918, cg00534468, cg06665132, cg01567051, cg16700025, cg05653482, cg02282640, cg08946161, cg24647286, cg14414913, cg23004006, cg02814118, cg16672223, cg14571071, cg09685472, cg05740262, cg05499338, cg09742346, cg12361705, cg03031932, cg10692114, cg07574924, cg06627532
CLCNKA	ILMN_2364072	0.613659	0.103676	5.91903	1.85283e-07	7.73848e-05	cg10182306, cg13770446
EML5	ILMN_2211085	0.614467	0.103593	5.93154	1.76704e-07	7.73848e-05	cg06800669
ARSB	ILMN_2242937	0.615048	0.103534	5.94056	1.70769e-07	7.73848e-05	cg26470338, cg24893837, cg04677158, cg10864794, cg18828365, cg08393937
ATP8A2	ILMN_1693896	0.612014	0.103843	5.89363	2.0398e-07	7.96556e-05	cg00977063, cg00255889, cg17963799, cg15331609, cg17713780, cg26056139, cg00893603, cg04287966, cg21962013, cg01767396, cg00934626, cg00990690, cg18656183
THRA	ILMN_1654613	0.611863	0.103859	5.89131	2.05777e-07	7.96556e-05	cg09836272, cg04692235, cg07313155, cg26955759, cg26536070, cg09370888
POGZ	ILMN_1652929	0.612534	0.10379	5.90164	1.97887e-07	7.96556e-05	cg12213201
FRYL	ILMN_2204332	0.611	0.103946	5.87804	2.16373e-07	8.17634e-05	cg19027611, cg14650905, cg21355059, cg23101005
TNRC6B	ILMN_1726786	0.609621	0.104086	5.85691	2.34363e-07	8.61995e-05	cg23834301, cg00048983, cg05083624, cg25107959, cg25923062, cg23328938
NBPF10	ILMN_2155719	0.609283	0.10412	5.85175	2.38975e-07	8.61995e-05	cg26261172, cg20962684, cg16943234, cg05414815, cg26974062, cg16150483, cg14032772, cg11672099, cg02988288, cg22809229
MBNL1	ILMN_1748358	0.608062	0.104243	5.83313	2.56393e-07	8.83368e-05	cg24446129, cg12360736, cg00047800, cg17823769, cg03333737, cg00661523, cg19834270, cg23108535, cg17185710
WAC	ILMN_1669727	0.607728	0.104276	5.82805	2.61354e-07	8.83368e-05	cg06097048, cg12439789
RASSF5	ILMN_1669189	0.607712	0.104278	5.82781	2.61598e-07	8.83368e-05	cg22237459, cg13848363, cg19638572, cg04144533, cg06949439, cg07380021, cg01442843, cg09535179
GRIN1	ILMN_2321301	0.606656	0.104384	5.81178	2.7791e-07	9.18899e-05	cg02539389, cg14090916
ATR	ILMN_1810385	0.60497	0.104553	5.78627	3.05968e-07	9.91025e-05	cg00950962
RRBP1	ILMN_1803810	0.603804	0.104669	5.76872	3.26885e-07	0.000101725	cg03931732, cg26161708, cg00417151, cg00990977, cg02451508, cg07702439, cg26840689, cg13098254, cg24663498, cg07930400
DHH	ILMN_1799996	0.604	0.104649	5.77167	3.23276e-07	0.000101725	cg10086212, cg14768426
MAX	ILMN_1706546	0.602823	0.104766	5.75399	3.45531e-07	0.00010546	cg15311201, cg05202450, cg16192458, cg27079563, cg11387781, cg16583315, cg03112691
GPR155	ILMN_1709925	0.602379	0.10481	5.74733	3.54299e-07	0.000106096	cg11441536, cg19979107, cg25586410, cg24657156
PRICKLE1	ILMN_1741356	0.601614	0.104886	5.73589	3.69885e-07	0.000108339	cg03149699, cg19379572, cg21903286, cg16931707, cg22871318
TOB1	ILMN_1672004	0.601349	0.104912	5.73193	3.75443e-07	0.000108339	cg08555112
CLUAP1	ILMN_2242491	0.600759	0.10497	5.72313	3.8807e-07	0.000109983	cg00547530, cg09934892, cg03949642
BMP4	ILMN_1709734	0.599567	0.105088	5.70539	4.14828e-07	0.000114181	cg04937184, cg05923197, cg09367901, cg24526899, cg03054480, cg08046044, cg05928290, cg01963240
TMED8	ILMN_1676670	0.599462	0.105098	5.70383	4.17269e-07	0.000114181	cg01661284, cg22395913
TMCC1	ILMN_1678212	0.598329	0.105209	5.68704	4.44436e-07	0.000118906	cg07443717, cg02772190, cg12762731, cg01630688, cg19405504
ZCCHC6	ILMN_1779677	0.598125	0.105229	5.68401	4.49521e-07	0.000118906	cg05065037
ADORA3	ILMN_1733259	0.597453	0.105295	5.67408	4.66596e-07	0.000119607	cg14669379, cg02947253
BLOC1S2	ILMN_1679782	0.597428	0.105298	5.67371	4.67245e-07	0.000119607	cg26610808, cg01832997, cg23341182, cg15298486
MDM2	ILMN_1736829	0.59688	0.105351	5.66562	4.81643e-07	0.000121336	cg04444394, cg00614420, cg12611405
MAP3K3	ILMN_2296697	0.595148	0.10552	5.64014	5.29923e-07	0.0001265	cg05813366
PRMT2	ILMN_2259119	0.595007	0.105534	5.63808	5.34024e-07	0.0001265	cg24877093, cg21319275, cg21461082
MAP4	ILMN_1708064	0.595492	0.105486	5.6452	5.19973e-07	0.0001265	cg02332206, cg22700215, cg24714044, cg14299905, cg22229948, cg05959577
SQSTM1	ILMN_1662618	0.595795	0.105457	5.64964	5.11379e-07	0.0001265	cg26999908, cg15747177
SFMBT2	ILMN_1660125	0.594585	0.105575	5.63189	5.46565e-07	0.000127229	cg15455364, cg20292154, cg05988583, cg11624151, cg27431446, cg20272296, cg13562929, cg24505144, cg17433144
CASP3	ILMN_1731639	0.594367	0.105596	5.6287	5.53135e-07	0.000127229	cg12167823
MBD1	ILMN_2352580	0.593776	0.105653	5.62004	5.71353e-07	0.000129542	cg04413292, cg11093980, cg25826117
STX16	ILMN_1741942	0.593426	0.105687	5.61493	5.82399e-07	0.000130187	cg07826676
RAB12	ILMN_2081210	0.59314	0.105715	5.61076	5.91562e-07	0.000130398	cg21156812, cg04128488, cg12615761
SPTBN1	ILMN_1661335	0.592566	0.10577	5.60238	6.10396e-07	0.000132707	cg00883689, cg12928264, cg06205391, cg12330259, cg15914721, cg22310507, cg01766943, cg23486701, cg14984878, cg16152092, cg22537928
TCF7	ILMN_1677846	0.591418	0.105881	5.58569	6.49724e-07	0.000139348	cg20682563, cg19844653, cg15413523, cg00038791, cg08063911, cg17487170, cg03989273, cg25947408
SLCO3A1	ILMN_1663699	0.590639	0.105956	5.57439	6.77756e-07	0.000140121	cg02625376, cg21656246, cg22118474, cg07725123, cg04444250, cg16959863, cg00204526, cg20018563, cg16113970, cg18976291, cg15995251, cg14651126, cg16173675, cg14513685
C1QTNF6	ILMN_1689102	0.590583	0.105961	5.57358	6.79813e-07	0.000140121	cg20979921, cg05209515, cg26999345
CSNK1A1	ILMN_2364174	0.590974	0.105924	5.57925	6.65564e-07	0.000140121	cg17009869, cg25540816
HLF	ILMN_1722829	0.590226	0.105996	5.5684	6.93093e-07	0.000141027	cg20640281
RALGPS2	ILMN_1813703	0.589983	0.106019	5.56488	7.02262e-07	0.000141084	cg10559803, cg27458255, cg06788278, cg03437886, cg08120489
SDHAP3	ILMN_2148679	0.588146	0.106195	5.53838	7.75286e-07	0.000142673	cg23189951, cg21931717, cg08422420, cg00938859
PCSK9	ILMN_1668850	0.588228	0.106187	5.53956	7.71883e-07	0.000142673	cg17826594, cg26047355, cg02920851
ING5	ILMN_2292748	0.588327	0.106177	5.54098	7.67806e-07	0.000142673	cg14409746, cg13262212, cg24678040, cg04122744, cg17530031
AMPD3	ILMN_1731223	0.588565	0.106155	5.54441	7.58027e-07	0.000142673	cg12560076, cg08035082, cg21507987, cg13263846, cg11325786, cg18010131
DGKD	ILMN_1735301	0.588185	0.106191	5.53893	7.73689e-07	0.000142673	cg26688617, cg00907675, cg15703118, cg26204079, cg17273845, cg06191495, cg04890780, cg05711037
SIAH1	ILMN_2380566	0.589307	0.106084	5.55512	7.28326e-07	0.000142673	cg00041311
TSPAN18	ILMN_1699980	0.587984	0.10621	5.53604	7.82089e-07	0.000142673	cg19750643, cg02438181, cg01209764, cg25719876, cg13989519, cg21217064, cg11330918, cg05133854, cg11145222, cg06637170, cg09053097, cg16529912, cg12404279, cg13308505, cg06791867
DDX27	ILMN_1676759	0.589393	0.106075	5.55636	7.24964e-07	0.000142673	cg26536849
NAIP	ILMN_2260082	0.586144	0.106385	5.50963	8.62998e-07	0.000154229	cg25238640, cg07799572
NFAT5	ILMN_1797594	0.586104	0.106389	5.50905	8.64869e-07	0.000154229	cg06703222
TRAK1	ILMN_1782069	0.585246	0.106471	5.49678	9.05303e-07	0.000159645	cg01492734, cg02521446, cg03168947, cg17552869, cg01855070, cg09654300, cg24877842, cg23715029, cg00090182, cg08508763, cg25739436, cg14094884, cg04582136
CHURC1	ILMN_1798177	0.584696	0.106523	5.48893	9.32161e-07	0.000160808	cg20109155
PTPRB	ILMN_1672102	0.584715	0.106521	5.48921	9.31183e-07	0.000160808	cg01528349, cg07457415, cg20264568
FAM98B	ILMN_2242984	0.583558	0.10663	5.47272	9.90109e-07	0.000168968	cg16391327, cg06275170
TRIM23	ILMN_1752741	0.582797	0.106702	5.46192	1.03068e-06	0.000172189	cg12490816, cg00340255, cg18741962
METT10D	ILMN_1693290	0.582833	0.106699	5.46243	1.02874e-06	0.000172189	cg09341020, cg02022491
ITGB1BP1	ILMN_1665107	0.582532	0.106727	5.45815	1.04522e-06	0.000172799	cg00522231, cg26306976
SF3B1	ILMN_1674780	0.581464	0.106827	5.44302	1.10565e-06	0.00017374	ch.2.3935127R
STX16	ILMN_1803698	0.581978	0.106779	5.45031	1.07613e-06	0.00017374	cg07826676
TMEM2	ILMN_1784661	0.581646	0.10681	5.4456	1.09512e-06	0.00017374	cg10356256, cg07969554
FBXO3	ILMN_1672415	0.582215	0.106757	5.45367	1.06279e-06	0.00017374	cg15165638, cg16622492
CCNT1	ILMN_1692390	0.581803	0.106795	5.44783	1.08607e-06	0.00017374	cg10963793, cg10924779
RANBP3L	ILMN_2094856	0.579636	0.106998	5.41724	1.2167e-06	0.000189317	cg26329618
GNE	ILMN_1729417	0.578444	0.10711	5.40049	1.29465e-06	0.000199489	cg24556026, cg25830530, cg03411969, cg12392374, cg22702243, cg09466719
SCNM1	ILMN_2375651	0.57804	0.107147	5.39483	1.32208e-06	0.000201757	cg15687138, cg11205312, cg06902698, cg26120273
2021-09-02	ILMN_1747665	0.577631	0.107185	5.3891	1.35044e-06	0.000204122	cg15356281, cg03351159
KCNJ15	ILMN_1659770	0.577081	0.107236	5.3814	1.38951e-06	0.000208046	cg24682548, cg27312626, cg03042032, cg12746557, cg24751551, cg24922308, cg13863153, cg08320524, cg03008049, cg07581354, cg16831361, cg17347349, cg08257579
ERCC4	ILMN_2192394	0.576476	0.107292	5.37295	1.43366e-06	0.00021265	cg03927470, cg08114206, cg08296903, cg05509251, cg23306476
EYA3	ILMN_1790562	0.575823	0.107353	5.36384	1.48281e-06	0.000217904	cg27509347, cg13182756, cg20689962
CTBP2	ILMN_1691294	0.573829	0.107537	5.33612	1.6428e-06	0.000227181	cg22769890, cg27488007, cg05138702, cg07445831, cg25965774, cg23992194, cg04493700, cg04494136, cg06332892, cg12093851, cg21373263, cg04764907, cg09127448
SLA	ILMN_2291954	0.573789	0.10754	5.33557	1.64613e-06	0.000227181	cg11621211, cg17088014, cg21653105, cg05330139, cg17281840, cg01666088
TFCP2L1	ILMN_1736527	0.573985	0.107522	5.33829	1.62967e-06	0.000227181	cg12366772, cg16407692, cg23325313, cg01212071
GLIPR1	ILMN_1769245	0.574243	0.107499	5.34187	1.60826e-06	0.000227181	cg24719912, cg19004918, cg11984750, cg12929297
MAP2K3	ILMN_1815238	0.574114	0.10751	5.34007	1.61897e-06	0.000227181	cg11370381, cg10347246, cg01805635, cg18881501, cg13139135, cg11866019, cg10195005, cg11972062
KSR1	ILMN_1754798	0.574097	0.107512	5.33983	1.62041e-06	0.000227181	cg00721300, cg10928373, cg24476449, cg25986712, cg18281288, cg16518167, cg25994039, cg20659764, cg07888884
RAB3IP	ILMN_2291619	0.574774	0.10745	5.34924	1.56505e-06	0.000227181	cg23907053
SON	ILMN_1703427	0.573354	0.10758	5.32953	1.68323e-06	0.000230298	cg11940960, cg00789390
U2AF2	ILMN_2385173	0.573114	0.107602	5.32621	1.704e-06	0.000231147	cg26744362, cg23537415, cg18297610, cg16349424, cg21105211, cg08217733
RAP1A	ILMN_1766176	0.572411	0.107667	5.3165	1.7662e-06	0.000237554	cg21806649, cg21302420, cg09184981, cg24160066, cg24062172, cg06205333
TPST1	ILMN_1651950	0.57199	0.107705	5.31069	1.80446e-06	0.000239822	cg22524346, cg10864952, cg07317569, cg03193328, cg11661639, cg13786975, cg10691866
GNL3L	ILMN_1708414	0.571894	0.107714	5.30937	1.81329e-06	0.000239822	cg07538911, cg03647307, cg10318351
BCL2L11	ILMN_2359627	0.570868	0.107808	5.29523	1.91034e-06	0.000248516	cg06363163, cg18807144, cg18848366
RAPGEF4	ILMN_1661802	0.570872	0.107808	5.29528	1.90997e-06	0.000248516	cg11339888, cg11269324, cg24432376, cg08280882, cg22900476, cg00883212, cg13553341, cg27313810, cg15673955, cg17355956, cg08754268
NNMT	ILMN_1715508	0.570669	0.107826	5.29249	1.92969e-06	0.000248993	cg05279373, cg15560405, cg11771151
CEP63	ILMN_2294294	0.570431	0.107848	5.28921	1.95317e-06	0.00024999	cg13244679
PF4V1	ILMN_1745522	0.569885	0.107898	5.28172	2.00783e-06	0.000252906	cg06464962, cg04542911, cg09278540, cg20615832
CREB5	ILMN_1744441	0.569925	0.107894	5.28227	2.00375e-06	0.000252906	cg20335712, cg11316904, cg19422140, cg10421188, cg12642194, cg25171348, cg20315150, cg09433113, cg21933008, cg02506717, cg00958197, cg03226887, cg03967240, cg20977229
SLC5A3	ILMN_1787813	0.569487	0.107934	5.27626	2.04856e-06	0.000254006	cg05667934, cg10599571
SULT6B1	ILMN_1653386	0.56949	0.107934	5.2763	2.04831e-06	0.000254006	cg05538887
ZNF655	ILMN_1728528	0.568186	0.108052	5.25845	2.18733e-06	0.000255687	cg04083712, cg05215729
AIF1	ILMN_1703538	0.568092	0.108061	5.25716	2.1977e-06	0.000255687	cg25403205
USP1	ILMN_1678684	0.568762	0.108	5.26633	2.12486e-06	0.000255687	cg10950050
ARID4B	ILMN_2269564	0.568164	0.108054	5.25814	2.18981e-06	0.000255687	cg12009109, cg25689873, cg25368836, cg24710309, cg25437443
VRK3	ILMN_1771697	0.568523	0.108021	5.26306	2.15058e-06	0.000255687	cg11918822, cg22600079, cg11846529, cg26752701
AMD1	ILMN_1667994	0.567821	0.108085	5.25346	2.22781e-06	0.000255687	cg18434912, cg01879420, cg07626446
WDR16	ILMN_2278539	0.569044	0.107974	5.27019	2.09487e-06	0.000255687	cg25964007
CSNK1G3	ILMN_1652024	0.567626	0.108103	5.25079	2.24979e-06	0.000255687	cg20708411, cg03619186, cg20637304, cg00935662, cg24192786
PDPK1	ILMN_1773758	0.568579	0.108016	5.26381	2.14461e-06	0.000255687	cg10471703, cg21110688
CCNI	ILMN_1691942	0.567576	0.108107	5.25011	2.25544e-06	0.000255687	cg16316472
ACSL6	ILMN_1730025	0.567778	0.108089	5.25287	2.23265e-06	0.000255687	cg22608691, cg01447564, cg14158827, cg26179497
NOTCH1	ILMN_1729161	0.569202	0.10796	5.27235	2.07829e-06	0.000255687	cg14091497, cg12076931, cg07343113, cg12328140, cg14392677, cg13876222, cg14334350, cg14217861, cg14240223, cg13547889, cg01909856, cg09073701, cg14303017, cg11626619, cg19687075
MCTP1	ILMN_1654685	0.567201	0.108141	5.24499	2.29827e-06	0.000256108	cg11271171, cg24803517, cg27001204, cg11392433, cg13684283, cg10093750, cg05507145, cg11375865
FBXO7	ILMN_1715963	0.56712	0.108149	5.2439	2.30757e-06	0.000256108	cg15643133
SCN1B	ILMN_1801302	0.567349	0.108128	5.24702	2.28121e-06	0.000256108	cg05894948, cg15180656, cg02495670
DNMT3B	ILMN_1734285	0.566839	0.108174	5.24007	2.34025e-06	0.000257932	cg00300969, cg01844435, cg09135144, cg22052056, cg17697897, cg24403338, cg17475857
FBLIM1	ILMN_2353143	0.566514	0.108203	5.23564	2.37862e-06	0.000258569	cg08779336
MCCC2	ILMN_1769264	0.56657	0.108198	5.23641	2.37191e-06	0.000258569	cg21626163
RSBN1	ILMN_1791097	0.566274	0.108225	5.23237	2.40735e-06	0.000259912	cg15318853
LRP5L	ILMN_1718633	0.565723	0.108275	5.22489	2.4744e-06	0.000261808	cg01131289, cg14852552, cg05039784, cg10299917
CAMK2D	ILMN_2319544	0.565843	0.108264	5.22652	2.45968e-06	0.000261808	cg06633243, cg16914946, cg07795325
MACF1	ILMN_1737935	0.565846	0.108264	5.22655	2.45937e-06	0.000261808	cg25289106, cg16238271, cg13514129, cg03055649, cg08876103, cg22233974, cg12586856, cg26864766, cg23623880, cg05437125, cg03179008, cg10665316, cg18154117, cg24342696, cg01209614
WDFY3	ILMN_1697493	0.565317	0.108311	5.21938	2.52497e-06	0.00026539	cg05901787, cg24817903, cg26762723, cg20131600, cg22173632
ATXN2	ILMN_1743829	0.564892	0.108349	5.21361	2.57905e-06	0.00026753	cg09598328
UBE2C	ILMN_1742958	0.56498	0.108342	5.2148	2.56776e-06	0.00026753	cg03843031, cg03969725, cg00242976, cg02405476
HILS1	ILMN_1686435	0.564722	0.108365	5.21131	2.60089e-06	0.000268044	cg10605246, cg27224791
IL17D	ILMN_1753823	0.56348	0.108476	5.19451	2.76611e-06	0.000282521	cg12081946, cg05130518, cg00812799, cg27234864, cg09985351
ZSWIM1	ILMN_1812856	0.563401	0.108483	5.19344	2.77697e-06	0.000282521	cg18755855
PAM	ILMN_2313901	0.563185	0.108503	5.19052	2.80685e-06	0.000283742	cg24803295
LDHC	ILMN_2326324	0.562354	0.108577	5.17932	2.92435e-06	0.000293004	cg11821245, cg07093428, cg05740244, cg07415359, cg07398106, cg19767548, cg14332815
NDUFB6	ILMN_2369924	0.562278	0.108584	5.17829	2.93539e-06	0.000293004	cg06034584
HSN2	ILMN_1788711	0.561903	0.108617	5.17324	2.99019e-06	0.000296608	cg20725662
SP100	ILMN_2390586	0.5615	0.108653	5.16783	3.04996e-06	0.000298437	cg12331471
ZDHHC4	ILMN_1683544	0.5614	0.108662	5.16648	3.06504e-06	0.000298437	cg10501074, cg19707454, cg19149522, cg27414535
SLC35F1	ILMN_1749848	0.561551	0.108648	5.16851	3.04241e-06	0.000298437	cg04602747, cg04072275, cg00806211
INPP4A	ILMN_1652647	0.561123	0.108687	5.16276	3.10713e-06	0.000300691	cg14670266, cg06065769, cg23432480, cg02420943, cg22742992, cg19853364, cg22080856, cg18455616, cg21001907
CHL1	ILMN_2138005	0.560672	0.108727	5.15671	3.17659e-06	0.000304812	cg04305691, cg17018976, cg27483377, cg19431346, cg03994820, cg19370817, cg11163933, cg08707471, cg18335041, cg18299399, cg02976359, cg13925692, cg07414525
STIM2	ILMN_1738449	0.560598	0.108733	5.15572	3.18813e-06	0.000304812	cg14394126, cg05072773, cg20034270, cg13621396, cg20701305
CCDC7	ILMN_2382974	0.559737	0.10881	5.14418	3.32551e-06	0.000314162	cg27572696, cg18992675
HK1	ILMN_1761829	0.559794	0.108805	5.14495	3.31617e-06	0.000314162	cg02119927, cg19032408, cg08992189, cg00712510, cg01946656, cg23177739, cg06748146, cg24699895, cg09273059
CCBL2	ILMN_2244484	0.559395	0.10884	5.13961	3.38146e-06	0.000317557	cg10631373, cg23627354, cg21341297, cg21695830
CHST3	ILMN_1723481	0.559181	0.108859	5.13675	3.41695e-06	0.000319003	cg12893030, cg07888661, cg08785265, cg06370069
CNGA3	ILMN_2281486	0.558723	0.1089	5.13063	3.49415e-06	0.000324302	cg05564412, cg22408697
CRB2	ILMN_1681826	0.558157	0.10895	5.12308	3.59186e-06	0.000330191	cg13404038, cg09454324, cg09943882, cg14503395, cg09945416, cg02625222
IL1RAP	ILMN_2357062	0.558115	0.108953	5.12252	3.5992e-06	0.000330191	cg19251947, cg15318374, cg18084083, cg13184477, cg25593022, cg08319289
AMPD2	ILMN_1701589	0.557932	0.108969	5.12007	3.63142e-06	0.000331231	cg07954706
MAP2K3	ILMN_1801175	0.557802	0.108981	5.11835	3.65434e-06	0.000331417	cg11370381, cg10347246, cg01805635, cg18881501, cg13139135, cg11866019, cg10195005, cg11972062
ITIH5	ILMN_2235707	0.557644	0.108995	5.11624	3.6826e-06	0.000332083	cg01634132, cg02769133, cg25577456, cg01382938, cg20182454
ERGIC1	ILMN_1778377	0.557316	0.109024	5.11187	3.74173e-06	0.000335509	cg07496207, cg18732713, cg26487948, cg27306777, cg21204530, cg23012579, cg18440230, cg10996127, cg17038235, cg13582457, cg18034299, cg01560676, cg02855432, cg16473238, cg01398125, cg03180933, cg05274429, cg10602537, cg14295102
GPRC5C	ILMN_2352090	0.556894	0.109061	5.10626	3.81903e-06	0.000338305	cg11444135, cg21327194, cg26663490, cg15965578, cg08487100, cg05843788, cg24211908, cg23296983, cg04387597, cg12776171, cg04315098
HSPA4	ILMN_1755134	0.556569	0.10909	5.10195	3.8795e-06	0.000338305	cg11250576
ZDHHC20	ILMN_1654141	0.556741	0.109074	5.10423	3.84734e-06	0.000338305	cg17521450, cg05784482, cg26392719, cg23276796, cg03287123, cg06115039, cg01312141, cg21011702
SKI	ILMN_1710598	0.556582	0.109088	5.10212	3.87715e-06	0.000338305	cg17942763, cg16417118, cg08468599, cg16902087, cg02050917, cg12473697, cg09925689, cg04893611, cg15564619, cg13781296, cg11769062, cg16560209
PDSS2	ILMN_1662331	0.556772	0.109072	5.10464	3.84161e-06	0.000338305	cg01916632, cg21327818, cg09530861
KCTD11	ILMN_1777513	0.556307	0.109113	5.09847	3.92907e-06	0.000340755	cg03982355, cg05164926, cg02676175, cg03666441, cg07148458, cg07520074, cg07639694, cg12418947
PHF2	ILMN_1726426	0.555965	0.109143	5.09393	3.99459e-06	0.000344555	cg10709220, cg26776061, cg12693101, cg13442749
PALM2	ILMN_2369403	0.555405	0.109192	5.08651	4.10398e-06	0.000352077	cg06891212, cg02560967, cg11358988, cg14468077, cg00592949, cg00174514, cg07458366
CNTNAP2	ILMN_1690223	0.555	0.109227	5.08115	4.18489e-06	0.000355179	cg14859916, cg17831934, cg06730364, cg05749717, cg09362918, cg14053575, cg26387435, cg03436967, cg19139509, cg24429310, cg11592503, cg02024077, cg11207515, cg07657658, cg26636917, cg08730885, cg05640346, cg09981964, cg15700587
STK17A	ILMN_1776428	0.555105	0.109218	5.08254	4.16375e-06	0.000355179	cg11022926
ZMAT1	ILMN_1661010	0.554782	0.109246	5.07826	4.22911e-06	0.000357022	cg07758843
GTF2A1	ILMN_2249552	0.554501	0.109271	5.07455	4.28648e-06	0.000359951	cg20122786, cg08531508
TRAPPC2	ILMN_1705218	0.554364	0.109283	5.07274	4.3149e-06	0.00036043	cg08840366
FSTL5	ILMN_1737981	0.554087	0.109307	5.06907	4.37277e-06	0.000363352	cg20756284, cg24544356, cg20856030, cg03952936, cg00394791, cg19292683
PPAP2C	ILMN_2405156	0.55354	0.109355	5.06187	4.48886e-06	0.00036723	cg23876149, cg09729663, cg27158572, cg17210497, cg02686662, cg11499386, cg12272837, cg18879061, cg14617054, cg08438837, cg25697727, cg25827309, cg27370573, cg23398793
SF3A1	ILMN_1655809	0.553639	0.109346	5.06318	4.46756e-06	0.00036723	cg17338116, cg17217004
RHOT1	ILMN_1678504	0.553645	0.109346	5.06325	4.46644e-06	0.00036723	cg10039857, cg07235981, cg22650022
NBR1	ILMN_1735333	0.553284	0.109377	5.05849	4.54426e-06	0.000369856	cg14780845, cg05368731, cg09686347
SH3KBP1	ILMN_1652650	0.552422	0.109452	5.04714	4.73559e-06	0.000383462	cg04689087, cg02077027, cg01963377, cg11571573, cg06434723, cg06376279, cg01780699, cg15121161, cg14419773, cg20789642, cg13730347
FAM78B	ILMN_1749960	0.552063	0.109484	5.04242	4.81746e-06	0.000388111	cg22629111, cg09772029, cg03421657, cg19708554, cg26557890, cg06928021, cg24428232, cg15916144, cg21908886, cg14153737
MLL3	ILMN_2295183	0.550844	0.109589	5.02643	5.10523e-06	0.000409218	cg10897045
PRMT1	ILMN_1659744	0.550177	0.109647	5.0177	5.26945e-06	0.000420258	cg10160944, cg19309676
ZNF644	ILMN_1671048	0.549965	0.109666	5.01493	5.32261e-06	0.000420274	cg26755729, cg14164816, cg09803521
AFG3L1	ILMN_2295698	0.549967	0.109665	5.01496	5.32214e-06	0.000420274	cg13969584, cg03277550, cg08539210
RGR	ILMN_2391219	0.549749	0.109684	5.01211	5.37728e-06	0.000422489	cg04757499, cg09050149
MAX	ILMN_1704236	0.549452	0.10971	5.00823	5.45341e-06	0.00042636	cg15311201, cg05202450, cg16192458, cg27079563, cg11387781, cg16583315, cg03112691
HIST2H2BF	ILMN_1670093	0.549277	0.109725	5.00595	5.49867e-06	0.000427791	cg04888113, cg00428476
PPM1B	ILMN_2377210	0.549054	0.109744	5.00303	5.55709e-06	0.000430227	cg26828767, cg21164244, cg04920474
FZD7	ILMN_2108823	0.548949	0.109753	5.00166	5.58474e-06	0.000430269	cg27638615, cg02697649, cg10634136, cg03345454
ZNF586	ILMN_2274531	0.548766	0.109769	4.99928	5.63307e-06	0.000431896	cg27046034, cg16666206, cg22956410, cg08140458
SC4MOL	ILMN_2402499	0.548475	0.109794	4.99549	5.7109e-06	0.000432479	cg22904577, cg09942303, cg14604369
DDR2	ILMN_1675794	0.54861	0.109782	4.99725	5.67471e-06	0.000432479	cg16207121
GAD2	ILMN_1728301	0.548432	0.109798	4.99493	5.72243e-06	0.000432479	cg02129343, cg05534094
DLX1	ILMN_2388445	0.548213	0.109817	4.99208	5.78184e-06	0.000434899	cg18147215
ACTR3B	ILMN_1787513	0.547291	0.109896	4.98009	6.03808e-06	0.00045203	cg07998951, cg09126741
FBXO34	ILMN_1765060	0.547169	0.109906	4.97849	6.07302e-06	0.000452511	cg16351352
ARNTL	ILMN_1731476	0.546939	0.109926	4.97551	6.13883e-06	0.000455278	cg05239841, cg21682295, cg06884805, cg25140936, cg13286116
MS4A1	ILMN_1776939	0.546729	0.109944	4.97279	6.19949e-06	0.000457638	cg15165291, cg14373802
DNMT3A	ILMN_1654945	0.546564	0.109958	4.97065	6.24778e-06	0.000459068	cg05544807, cg23819440, cg08316074, cg13064610, cg21629895, cg13811133, cg10771474, cg00856404, cg00912598
CDC14B	ILMN_1733559	0.546134	0.109995	4.96508	6.37473e-06	0.000466237	cg13226907, cg27269436, cg24021622
FBXO38	ILMN_1686697	0.545747	0.110028	4.96006	6.49125e-06	0.000468646	cg23459010, cg05753823
TRIM5	ILMN_2404665	0.545907	0.110015	4.96214	6.4428e-06	0.000468646	cg05122965
BRWD1	ILMN_1805111	0.54573	0.11003	4.95985	6.49626e-06	0.000468646	cg05543107, cg15471946, cg09625543
SFRS12	ILMN_2275297	0.545263	0.11007	4.9538	6.63966e-06	0.000476824	cg18011946, cg10822593, cg23438810
DSTN	ILMN_1794294	0.544855	0.110104	4.94853	6.76718e-06	0.000481873	cg04474694, cg25694790
ARF4	ILMN_1723884	0.544844	0.110105	4.94839	6.77069e-06	0.000481873	cg08081407
PLAUR	ILMN_1691508	0.544733	0.110115	4.94695	6.8058e-06	0.000482209	cg20716515, cg04262238, cg26058544
CUGBP2	ILMN_1800638	0.544367	0.110146	4.94223	6.92259e-06	0.000488304	cg09427273, cg20523839, cg13748799, cg25119743
SF1	ILMN_1742808	0.544259	0.110155	4.94084	6.9575e-06	0.000488595	cg01503390, cg17687025
WDR52	ILMN_2189037	0.543917	0.110184	4.93642	7.06919e-06	0.000492084	cg07054641, cg03552293, cg15044041, cg07128416, cg08516817
SLC24A4	ILMN_1675391	0.544	0.110177	4.9375	7.04173e-06	0.000492084	cg01648404, cg19811934, cg26517176, cg11107966, cg01187798, cg12159314, cg16267322, cg22730137
PBX2	ILMN_1682699	0.543747	0.110199	4.93424	7.12502e-06	0.000493804	cg04363228, cg08293075
CNOT4	ILMN_1735959	0.543479	0.110222	4.93078	7.21443e-06	0.000494347	cg09397583
TTC6	ILMN_1715505	0.543457	0.110223	4.9305	7.22175e-06	0.000494347	cg10394060, cg20984902
ATP1A4	ILMN_1705208	0.543443	0.110225	4.93032	7.22629e-06	0.000494347	cg09945570
KLB	ILMN_1731688	0.543345	0.110233	4.92907	7.25914e-06	0.000494462	cg13732582, cg12523932, cg26800884, cg06235390, cg03423497, cg25940248, cg19786733
TNKS	ILMN_1657891	0.543197	0.110246	4.92715	7.30943e-06	0.000495761	cg16501452, cg08415138, cg08017210
LDB3	ILMN_2305599	0.542903	0.110271	4.92338	7.40947e-06	0.000500407	cg26338757, cg25259712
EIF1	ILMN_1803846	0.542775	0.110281	4.92173	7.45349e-06	0.000501247	cg02096001
ANKRD17	ILMN_1787064	0.542202	0.11033	4.91436	7.65386e-06	0.00051255	cg09535543, cg26524794, cg24476709
ACSL3	ILMN_1666096	0.541622	0.110379	4.90693	7.86145e-06	0.000513958	cg23325384, cg03427637
HSCB	ILMN_2184789	0.541873	0.110358	4.91014	7.77098e-06	0.000513958	cg01646077
CCDC49	ILMN_1720233	0.541884	0.110357	4.91029	7.7669e-06	0.000513958	cg10385208
RAC1	ILMN_1761938	0.541601	0.110381	4.90665	7.86918e-06	0.000513958	cg01784548
HRH2	ILMN_1722411	0.541673	0.110375	4.90758	7.84306e-06	0.000513958	cg06969845, cg15493308
FAM65A	ILMN_1680037	0.541696	0.110373	4.90787	7.83477e-06	0.000513958	cg13618594, cg07490835, cg08310837, cg21202789, cg01872947, cg03615565, cg10502175, cg09069694
FBXO9	ILMN_1717063	0.541455	0.110393	4.90478	7.9223e-06	0.000515307	cg08094541
CR2	ILMN_2369666	0.541299	0.110406	4.90279	7.97925e-06	0.000515434	cg07573078, cg05301596
GIF	ILMN_1731547	0.541272	0.110409	4.90244	7.98921e-06	0.000515434	cg26970800, cg02584076
NEK7	ILMN_1758548	0.540924	0.110438	4.89798	8.11848e-06	0.00051955	cg18887742, cg07592830, cg14428237, cg19312427, cg12750917
IL1R2	ILMN_1772131	0.540952	0.110436	4.89834	8.10811e-06	0.00051955	cg01820934, cg01613557
ATXN3	ILMN_2393497	0.5407	0.110457	4.89511	8.20263e-06	0.000522827	cg02777278
ZNF160	ILMN_1777049	0.540203	0.110499	4.88876	8.39215e-06	0.000528539	cg05223766, cg07818689, cg18946280
PPAP2A	ILMN_1676296	0.540305	0.11049	4.89006	8.35284e-06	0.000528539	cg10677476, cg03848070, cg21973405
LDHAL6A	ILMN_1758812	0.540206	0.110499	4.8888	8.39074e-06	0.000528539	cg06888460, cg15463284, cg05655707, cg14813083
VAPA	ILMN_1690822	0.540026	0.110514	4.8865	8.46031e-06	0.000529868	cg13461118, cg25718196
CALML4	ILMN_1815707	0.539976	0.110518	4.88586	8.48002e-06	0.000529868	cg11530995, cg12123199, cg09914542, cg05338167
MAS1L	ILMN_1804758	0.53988	0.110526	4.88464	8.51727e-06	0.000530108	cg25730428, cg20103692, cg20168024, cg12423733, cg13305823
EIF2B5	ILMN_1688534	0.53968	0.110543	4.88208	8.59593e-06	0.000532914	cg06259358
NLRP3	ILMN_2310896	0.53956	0.110553	4.88055	8.64332e-06	0.000533767	cg21824010, cg18126557, cg03466998, cg05615449, cg19845212, cg11628370
SOCS6	ILMN_1657077	0.53944	0.110563	4.87902	8.69072e-06	0.000534614	cg09417725, cg14885150
HOXA11	ILMN_1738132	0.539325	0.110573	4.87756	8.73665e-06	0.000535364	cg22274074, cg16608407, cg09661370, cg07116997, cg18978493, cg00705992, cg16038003, cg04340874, cg04822748
SLC39A8	ILMN_2233539	0.538971	0.110603	4.87304	8.87935e-06	0.000542016	cg14579898
RASSF3	ILMN_2226343	0.538843	0.110613	4.87142	8.93129e-06	0.000543098	cg07587564, cg12583076, cg22254552, cg08596918
WWP2	ILMN_1659703	0.538729	0.110623	4.86996	8.97807e-06	0.000543858	cg26975271, cg18693924, cg23353113, cg00158530, cg08209934, cg18617819, cg00657810, cg03549146
RAB11B	ILMN_1731135	0.538342	0.110655	4.86503	9.13827e-06	0.000548077	cg08667721, cg01528762
PRMT5	ILMN_2403889	0.538308	0.110658	4.8646	9.15236e-06	0.000548077	cg14335417
ACSL3	ILMN_1654414	0.538228	0.110665	4.86358	9.18584e-06	0.000548077	cg23325384, cg03427637
ZC3H8	ILMN_1657837	0.538244	0.110664	4.86378	9.17924e-06	0.000548077	cg25485119, cg03245423
INTS6	ILMN_2312304	0.538134	0.110673	4.86238	9.22548e-06	0.000548381	cg06479609, cg13701100, cg01767494
GJB1	ILMN_1799535	0.538028	0.110682	4.86104	9.27002e-06	0.000548972	cg23646109, cg15956104, cg04886769
NFAT5	ILMN_1780291	0.537875	0.110695	4.8591	9.33477e-06	0.000550752	cg06703222
INGX	ILMN_2196287	0.537791	0.110702	4.85803	9.3707e-06	0.000550824	cg15907464, cg08343300, cg21811592, cg05594230, cg02981548, cg05305760
GRHL3	ILMN_2388874	0.537527	0.110724	4.85467	9.48401e-06	0.000555427	cg12405265, cg06376426, cg26091557, cg11709405, cg25083792, cg08223291
KLHL5	ILMN_2342437	0.537309	0.110742	4.8519	9.57878e-06	0.000558915	cg16246356, cg12439608
ZMYND15	ILMN_1778136	0.536832	0.110782	4.84585	9.78879e-06	0.000565271	cg22305258, cg04387835, cg01840020
BMP2K	ILMN_1814200	0.536963	0.110771	4.84751	9.73052e-06	0.000565271	cg22122361
HPCAL1	ILMN_1764850	0.536819	0.110783	4.84568	9.79457e-06	0.000565271	cg18969008, cg16246488, cg01202455, cg11938718, cg07015347, cg13729830
CSTF1	ILMN_1758339	0.536431	0.110815	4.84076	9.96854e-06	0.000573227	cg13008301
IL4R	ILMN_1691881	0.536201	0.110834	4.83786	1.00728e-05	0.000575175	cg21287913, cg14586707, cg26937798, cg01165142, cg21640508
PHF21A	ILMN_1699496	0.536197	0.110835	4.8378	1.00749e-05	0.000575175	cg10728282, cg01355382, cg14394264, cg06637168, cg08442823, cg10169887, cg10592667, cg05148610, cg04074945
GHRL	ILMN_1696380	0.535897	0.11086	4.83401	1.02127e-05	0.000575992	cg08489410
CCNT2	ILMN_2357682	0.53585	0.110864	4.83341	1.02344e-05	0.000575992	cg05156062, cg21003420
ROCK2	ILMN_2058337	0.535857	0.110863	4.8335	1.02313e-05	0.000575992	cg00715323, cg12771518, cg27076309, cg13266327, cg03997139, cg17531288
F2R	ILMN_2221507	0.535966	0.110854	4.83488	1.01808e-05	0.000575992	cg14714391, cg14718568
BCL2L1	ILMN_1742410	0.535748	0.110872	4.83212	1.02818e-05	0.000576617	cg00300298, cg02538009, cg00013684, cg07804698, cg08466983, cg17168956, cg16904055
UBE2E1	ILMN_2371685	0.535561	0.110888	4.82976	1.03691e-05	0.000578462	cg17315457, cg16476561, cg06250076
CLEC2B	ILMN_1784608	0.535522	0.110891	4.82926	1.03876e-05	0.000578462	cg08753403
ADCY7	ILMN_1655935	0.53529	0.11091	4.82633	1.04969e-05	0.000582507	cg17484288, cg10341242, cg15650719, cg02879453
EZH2	ILMN_1652913	0.535163	0.110921	4.82473	1.05573e-05	0.000583813	cg02303805
ULBP1	ILMN_1738407	0.53503	0.110932	4.82305	1.06209e-05	0.000585295	cg00126498
LMBRD1	ILMN_1652128	0.53443	0.110982	4.81547	1.09127e-05	0.000585594	cg04328144, cg24334334, cg03001484
CUGBP1	ILMN_2382083	0.534538	0.110973	4.81684	1.08595e-05	0.000585594	cg13308137, cg19460817, cg25953688, cg25059436
RAB30	ILMN_2214355	0.534841	0.110948	4.82066	1.0712e-05	0.000585594	cg11261779, cg26177155, cg04051098
PNMA1	ILMN_1770850	0.534412	0.110983	4.81524	1.09215e-05	0.000585594	cg10523105, cg27165794, cg02064724
MME	ILMN_1696162	0.534466	0.110979	4.81592	1.0895e-05	0.000585594	cg13902579
ANKHD1	ILMN_2341382	0.534674	0.110962	4.81855	1.0793e-05	0.000585594	cg00692161, cg11521414
ALG11	ILMN_2120982	0.53458	0.110969	4.81737	1.08389e-05	0.000585594	cg25548582
SMARCD1	ILMN_1727173	0.534482	0.110978	4.81612	1.08872e-05	0.000585594	cg04214817, cg02399464
MAPKAPK2	ILMN_1656144	0.534183	0.111002	4.81236	1.10346e-05	0.000585719	cg23576477, cg25741609, cg06262043, cg12869809, cg16750106
PLEK	ILMN_1795762	0.534261	0.110996	4.81334	1.09962e-05	0.000585719	cg22211164
ATP5J	ILMN_2348093	0.534198	0.111001	4.81254	1.10273e-05	0.000585719	cg13784195
MED8	ILMN_2339705	0.53393	0.111023	4.80916	1.11613e-05	0.000590471	cg17138539
ZCCHC8	ILMN_1792092	0.533734	0.11104	4.8067	1.126e-05	0.000591012	cg02564441, cg27514322, cg13843791
REG4	ILMN_2169383	0.533615	0.111049	4.8052	1.13205e-05	0.000591012	cg19736110
SLC1A3	ILMN_1738552	0.533656	0.111046	4.80572	1.12993e-05	0.000591012	cg17839232, cg21050001, cg15355952, cg03989758, cg26684139
SLA	ILMN_2345898	0.533625	0.111049	4.80532	1.13154e-05	0.000591012	cg11621211, cg17088014, cg21653105, cg05330139, cg17281840, cg01666088
ZNF407	ILMN_2054827	0.533363	0.11107	4.80203	1.14494e-05	0.00059578	cg24395045, cg19000114, cg04452185, cg24884166, cg12184003, cg14141786, cg26701270
GPR126	ILMN_2367010	0.533148	0.111088	4.79933	1.15602e-05	0.000597706	cg07997529, cg03128060, cg11176095, cg04461802, cg09547025
NME2	ILMN_1694012	0.533145	0.111088	4.79929	1.15617e-05	0.000597706	cg00687233, cg14411375, cg25022915, cg26739807
LEPREL2	ILMN_1705682	0.53278	0.111119	4.7947	1.17526e-05	0.000604216	cg13434714, cg08806611
LMO3	ILMN_1813295	0.532759	0.11112	4.79444	1.17638e-05	0.000604216	cg16930572, cg26575637, cg14905657, cg12490395, cg22847086, cg03745994, cg16412956
KCNMB2	ILMN_2332440	0.532469	0.111144	4.79079	1.19177e-05	0.000609809	cg01076082, cg08812936, cg01849284, cg05652719
GPC6	ILMN_1805216	0.532349	0.111154	4.78928	1.19822e-05	0.000609809	cg23445525, cg20095609, cg18652327, cg12989574, cg06093703, cg05167523, cg27164770, cg15037581, cg20091187, cg11649221, cg24940155
RAB37	ILMN_2243912	0.532267	0.111161	4.78825	1.20264e-05	0.000609809	cg27659465, cg20345125, cg02797539, cg02834747, cg18371408, cg03932361, cg10187792, cg05991401, cg17102112
MLANA	ILMN_1710217	0.532317	0.111157	4.78888	1.19993e-05	0.000609809	cg08440485, cg17700557
TGIF1	ILMN_2245292	0.532148	0.111171	4.78676	1.20905e-05	0.000611109	cg13468667, cg27322282, cg09288233, cg10580691
PRKCD	ILMN_1682813	0.532022	0.111181	4.78518	1.21586e-05	0.000612603	cg08995883, cg21903826
CXCL16	ILMN_1728478	0.531377	0.111234	4.7771	1.25141e-05	0.000624234	cg22305258
ZNF354A	ILMN_1714848	0.531109	0.111256	4.77374	1.26648e-05	0.000624234	cg20410135
FPGT	ILMN_1727878	0.531358	0.111236	4.77686	1.25249e-05	0.000624234	cg04835163, cg16356856, cg13900770, cg06034096
NDUFS1	ILMN_1728810	0.531175	0.111251	4.77457	1.26275e-05	0.000624234	cg04148467
ABLIM1	ILMN_1731610	0.53118	0.111251	4.77463	1.26247e-05	0.000624234	cg12649038, cg19996254, cg07317843, cg23786209, cg07067827, cg06539091, cg20967681, cg06076610, cg15210205
ASTL	ILMN_1728055	0.531327	0.111238	4.77647	1.25421e-05	0.000624234	cg23100626
SATL1	ILMN_1713351	0.531124	0.111255	4.77392	1.26565e-05	0.000624234	cg24374467
CAV2	ILMN_1735220	0.530887	0.111275	4.77096	1.27909e-05	0.000628499	cg19453818, cg14426015, cg16553024, cg04696780, cg16847315, cg02799643
ZFP91	ILMN_1703053	0.530762	0.111285	4.76939	1.28624e-05	0.000630057	cg19963142
ELF2	ILMN_1772486	0.53035	0.111319	4.76424	1.31003e-05	0.000639739	cg09667261, cg02931266, cg06544643, cg27269947
ANKRD11	ILMN_2108709	0.530142	0.111336	4.76164	1.32224e-05	0.000643719	cg14981961, cg06411447, cg07201614, cg02670718, cg02671054, cg08144444, cg04335779, cg10459935, cg00169122, cg03517226, cg03484438, cg26536240, cg02415470, cg04519550, cg09640686, cg03162686, cg00332509, cg09164168, cg06063149, cg07619583, cg08475642, cg05869739, cg04949226, cg05398940, cg25058954, cg04118849, cg05504729, cg01387849, cg04789950, cg01167578, cg00358161, cg07929642, cg03648679, cg0…
OR7G3	ILMN_1797878	0.529454	0.111392	4.75305	1.36326e-05	0.000658535	cg03025082, cg03494634, cg09858348
MSMB	ILMN_2376313	0.529252	0.111409	4.75054	1.37548e-05	0.000658535	cg00807366
PPAPDC1B	ILMN_1675406	0.529218	0.111412	4.75012	1.37757e-05	0.000658535	cg04293218
ERG	ILMN_1727426	0.52926	0.111408	4.75063	1.37504e-05	0.000658535	cg25311183, cg27471246, cg06496041, cg09293376, cg21138414, cg15841763, cg03505103, cg02790096, cg17228105, cg05563368, cg13334579, cg02847804, cg06630192, cg12281271
SMG7	ILMN_1690469	0.529379	0.111398	4.75212	1.3678e-05	0.000658535	cg13492133, cg11534240
DEAF1	ILMN_1704045	0.529503	0.111388	4.75367	1.36025e-05	0.000658535	cg09701290, cg09375756, cg15352640, cg21531416, cg07797871, cg21156386, cg19602324
GPR21	ILMN_1789696	0.528873	0.11144	4.74581	1.39884e-05	0.000666675	cg04784315
DSEL	ILMN_2167915	0.528806	0.111445	4.74497	1.403e-05	0.000666675	cg23934145, cg05851163
VPS35	ILMN_1761721	0.528724	0.111452	4.74396	1.40808e-05	0.000667092	cg09008531
TIAM1	ILMN_1655577	0.528254	0.11149	4.73811	1.43764e-05	0.00067907	cg14151498, cg21053502, cg18692214, cg09736426, cg22644633, cg04144969, cg00197612, cg07535010, cg05292082, cg21260898, cg06681856, cg09083346, cg01349489, cg16179594, cg14811185
FCHSD2	ILMN_1815734	0.527869	0.111522	4.73332	1.46229e-05	0.000681593	cg12661156
SGCD	ILMN_1763457	0.528004	0.111511	4.73499	1.45365e-05	0.000681593	cg17588577, cg15160274, cg26439139, cg19569526
BMP8B	ILMN_2123415	0.527978	0.111513	4.73468	1.45528e-05	0.000681593	cg11296826
ZHX2	ILMN_2184966	0.527854	0.111523	4.73313	1.46328e-05	0.000681593	cg20401555, cg26474925, cg10735623, cg21160551, cg25945562, cg09632131, cg10081084, cg11588103, cg23587915, cg03482521, cg03917670, cg01801603, cg12676680
EIF5	ILMN_1815733	0.527836	0.111525	4.73291	1.46445e-05	0.000681593	cg10455995
MAT2B	ILMN_1680246	0.527734	0.111533	4.73164	1.47108e-05	0.000682674	cg07217350, cg12910830
ZNF644	ILMN_1657665	0.527559	0.111547	4.72947	1.48243e-05	0.000683064	cg26755729, cg14164816, cg09803521
ZNF317	ILMN_1680347	0.527595	0.111544	4.72992	1.48006e-05	0.000683064	cg11085097, cg02479816
UBL5	ILMN_1678814	0.527523	0.11155	4.72902	1.48483e-05	0.000683064	cg17704839
LZIC	ILMN_1661627	0.527382	0.111562	4.72727	1.49405e-05	0.000685318	cg06692821
DLGAP2	ILMN_1713139	0.527288	0.111569	4.72611	1.50024e-05	0.000686175	cg21755806, cg03308704, cg14485877, cg02709139, cg11217367, cg06040034, cg18540249, cg02690013, cg23424125, cg15892797, cg27351978, cg15554044, cg05455971, cg19404723, cg23042540, cg20705812, cg07219416, cg26521521, cg22763586, cg05124370, cg04687241, cg05809437, cg15186616, cg17822710
GAB1	ILMN_2405534	0.527206	0.111576	4.72509	1.50567e-05	0.000686681	cg01601573, cg06855485, cg14503529, cg09607485
LIMK2	ILMN_2270443	0.526957	0.111596	4.722	1.52229e-05	0.000690294	cg07292807, cg14499387
NR6A1	ILMN_2352881	0.527013	0.111592	4.72269	1.51852e-05	0.000690294	cg21137446, cg03050333, cg12743600
ST6GAL1	ILMN_1653120	0.526662	0.11162	4.71834	1.54217e-05	0.000697316	cg01089538, cg05133339, cg06375042, cg07311649, cg15928398, cg00127725, cg25593340, cg11453891, cg07337602, cg11386711, cg07148691, cg25691634, cg09169291
GTF2H3	ILMN_1725666	0.52648	0.111635	4.71608	1.55456e-05	0.000698937	cg23104959, cg07201976
MARK2	ILMN_1736747	0.526524	0.111631	4.71663	1.55156e-05	0.000698937	cg10345222, cg25804542, cg10068539, cg17277633, cg21609804
PHF12	ILMN_1808781	0.526149	0.111662	4.71198	1.57734e-05	0.000706459	cg27104117
S100A16	ILMN_1728049	0.526058	0.111669	4.71085	1.58366e-05	0.000706459	cg26957423, cg00021892, cg23505766, cg13224124
RHOBTB1	ILMN_1673729	0.526044	0.111671	4.71068	1.58465e-05	0.000706459	cg06706483, cg11283152, cg13320683, cg03697727
RARB	ILMN_1699723	0.525879	0.111684	4.70864	1.59614e-05	0.000709588	cg21646032, cg25233221, cg27555041, cg23302436, cg27574595, cg22231424, cg10909857, cg17433827, cg13455448, cg24396624, cg11151405, cg01794805, cg27212650, cg04055060, cg03531687, cg22918875
ZMAT1	ILMN_1738536	0.525609	0.111706	4.70529	1.61518e-05	0.00071605	cg07758843
MLL3	ILMN_1736165	0.525459	0.111718	4.70344	1.62581e-05	0.000716873	cg10897045
IL1R2	ILMN_1758371	0.525455	0.111718	4.7034	1.62607e-05	0.000716873	cg01820934, cg01613557
H2AFY	ILMN_2373495	0.525247	0.111735	4.70082	1.64096e-05	0.000720082	cg26902279, cg11252521, cg26585119, cg26214742, cg14844551, cg11428066, cg18394340, cg16246489, cg13021507, cg24628744, cg07818050
ZNF655	ILMN_2396292	0.525227	0.111737	4.70057	1.64243e-05	0.000720082	cg04083712, cg05215729
FBXL17	ILMN_1715901	0.525036	0.111752	4.69821	1.65622e-05	0.000724129	cg12480892, cg27472731
GALNT10	ILMN_1662556	0.524945	0.11176	4.69708	1.66284e-05	0.000725026	cg07233483, cg24077465, cg12590163, cg05858946, cg26565838, cg00194869, cg04997435, cg00408567, cg07835283, cg26013791, cg07181209, cg02250536, cg19585849
CDC14A	ILMN_2324537	0.52486	0.111767	4.69603	1.66903e-05	0.000725729	cg00934037, cg07146231
CADPS	ILMN_1665547	0.524789	0.111772	4.69517	1.67416e-05	0.000725974	cg26054548, cg25485176, cg14764790, cg11274527, cg00581320, cg09917597
GRIA3	ILMN_2388669	0.524505	0.111795	4.69165	1.69513e-05	0.000733064	cg01854931, cg21747330, cg16164539
MCM7	ILMN_1800654	0.524199	0.11182	4.68788	1.71793e-05	0.000740905	cg07461273, cg09173039, cg17022727
SERPINB9	ILMN_2184250	0.524136	0.111825	4.68711	1.7226e-05	0.000740907	cg09046168, cg20726195, cg23963071, cg01345354
BBS4	ILMN_1762466	0.523942	0.111841	4.68471	1.73726e-05	0.000743183	cg12188424, cg20354502, cg25924688, cg00398637, cg11658652
CRISP1	ILMN_1758212	0.52398	0.111838	4.68518	1.73442e-05	0.000743183	cg02735027
CYP4F3	ILMN_2089484	0.523873	0.111846	4.68386	1.74252e-05	0.000743414	cg17709148
TRIM31	ILMN_1748685	0.523801	0.111852	4.68298	1.74795e-05	0.000743414	cg27123071, cg18327128, cg09735274, cg13196879, cg19382642, cg22377040, cg00799826, cg15951466, cg21232488, cg15738450, cg08222513, cg13436843, cg21809927, cg02809940, cg03339321
FKBP1A	ILMN_2333367	0.52375	0.111856	4.68235	1.75185e-05	0.000743414	cg12426214
TRPM8	ILMN_2099315	0.523686	0.111861	4.68156	1.75678e-05	0.000743515	cg10819050, cg11533969
GPR50	ILMN_1694483	0.52359	0.111869	4.68038	1.76411e-05	0.000744631	cg15040731
RPGR	ILMN_2336803	0.523371	0.111887	4.67768	1.78101e-05	0.000749772	cg21571596, cg27473554, cg03191359
INPP4A	ILMN_1655283	0.523151	0.111905	4.67498	1.79811e-05	0.00075497	cg14670266, cg06065769, cg23432480, cg02420943, cg22742992, cg19853364, cg22080856, cg18455616, cg21001907
CASP2	ILMN_2410540	0.523049	0.111913	4.67372	1.80611e-05	0.000756227	cg24768817, cg09243021
IL1RN	ILMN_1806249	0.522992	0.111917	4.67301	1.81064e-05	0.000756227	cg10816993
LRRTM2	ILMN_1748245	0.522814	0.111932	4.67083	1.82464e-05	0.000760077	cg17750096
E2F4	ILMN_1761828	0.522655	0.111945	4.66888	1.8373e-05	0.000763345	cg05501658
ZBTB16	ILMN_1750496	0.522505	0.111957	4.66703	1.84936e-05	0.00076635	cg07375358, cg06493289, cg04049253, cg11031278, cg23117357, cg03345116, cg11958416, cg25101936, cg12526471, cg22768358, cg09593860, cg00389857, cg07278718, cg11591437, cg15359122, cg21555099, cg01850747, cg17363790, cg09360036, cg25345365, cg25804857, cg04122449, cg00775909
PTGER3	ILMN_1743361	0.522353	0.111969	4.66516	1.86158e-05	0.000769404	cg23823908
FKBP5	ILMN_1778444	0.522212	0.11198	4.66343	1.87302e-05	0.000770123	cg00052684, cg17085721, cg06087101, cg16912838, cg20813374, cg25114611
LBR	ILMN_1810418	0.52226	0.111976	4.66403	1.86907e-05	0.000770123	cg02825765, cg03048947, cg22945457
ESRRG	ILMN_1717593	0.522114	0.111988	4.66223	1.88098e-05	0.000771397	cg25614875, cg04217177, cg21456939, cg04335345, cg00256046, cg25975621, cg21731721, cg06868629, cg20320200, cg07312357, cg11351983, cg15998609, cg21860785, cg17434154, cg16467648, cg08044269, cg01833485
PCF11	ILMN_1798602	0.521912	0.112004	4.65975	1.89749e-05	0.00077616	cg04740205
BTNL2	ILMN_1688101	0.521492	0.112038	4.6546	1.93233e-05	0.000787733	cg09748960, cg06871764, cg09514561, cg18286996, cg09190656
VAV3	ILMN_2399463	0.521452	0.112041	4.6541	1.9357e-05	0.000787733	cg21722691, cg09366829, cg14559492, cg10904085
TRERF1	ILMN_1690891	0.521062	0.112073	4.64932	1.96862e-05	0.000792994	cg12390720, cg26413708, cg00199091, cg08690692, cg24190039
IL18R1	ILMN_1781700	0.521108	0.112069	4.64989	1.9647e-05	0.000792994	cg24647339
SLC38A1	ILMN_2266948	0.521132	0.112067	4.65019	1.96262e-05	0.000792994	cg12430027, cg12409515, cg17995119
MBD1	ILMN_1683595	0.521091	0.11207	4.64969	1.9661e-05	0.000792994	cg04413292, cg11093980, cg25826117
RXRB	ILMN_1774074	0.520923	0.112084	4.64762	1.98048e-05	0.000795751	cg26357820, cg21232625, cg16634404
SLC16A6	ILMN_1729691	0.520519	0.112116	4.64268	2.01527e-05	0.000807149	cg12509712
GRB2	ILMN_1748797	0.520476	0.112119	4.64216	2.01902e-05	0.000807149	cg24004692, cg07027472, cg17632777
GABRE	ILMN_2324202	0.520336	0.112131	4.64044	2.03125e-05	0.000808553	cg13947264, cg27049053, cg13890773
CD86	ILMN_1782560	0.520319	0.112132	4.64024	2.03272e-05	0.000808553	cg23931884, cg03431166, cg27057600, cg00705157, cg09410271, cg03299654, cg04387658
RPS26	ILMN_2209027	0.520187	0.112143	4.63862	2.04433e-05	0.000811137	cg15120283, cg25095951, cg08627212
FBXL13	ILMN_1791253	0.519998	0.112158	4.63631	2.06106e-05	0.000813919	cg05984456, cg10302145, cg19561297, cg01008415, cg02724472, cg20442697, cg20485874, cg16908151, cg03808984, cg27481555
SVIL	ILMN_1690754	0.519877	0.112167	4.63483	2.07181e-05	0.000813919	cg25426867, cg13324103, cg14244658, cg03411475, cg27523162, cg27366935, cg20986850, cg18818498, cg14001239, cg22550296, cg24212268, cg11865022, cg06197966, cg01294757, cg01752308, cg07361056
PANK1	ILMN_1740292	0.519876	0.112167	4.63483	2.07185e-05	0.000813919	cg09605846, cg25770176, cg17856907, cg03948048, cg06227898, cg11908833
ZADH2	ILMN_1795063	0.519885	0.112167	4.63493	2.07108e-05	0.000813919	cg22088248, cg19041076, cg03972071, cg11568697, cg18449964, cg02750262, cg16353800, cg00264873, cg21330207, cg15963219, cg07889413
RAP1A	ILMN_1809191	0.519736	0.112179	4.63311	2.08443e-05	0.000814961	cg21806649, cg21302420, cg09184981, cg24160066, cg24062172, cg06205333
NEBL	ILMN_1675927	0.519732	0.112179	4.63306	2.08477e-05	0.000814961	cg13996738, cg01960926, cg24616879, cg13371840, cg25200453, cg09012594, cg12310370, cg07100050, cg06411879, cg07815856
KYNU	ILMN_1737514	0.51963	0.112187	4.63181	2.09398e-05	0.00081655	cg05058758, cg05976716, cg05510714, cg06131859, cg11337520, cg05636112
VPS13C	ILMN_2398865	0.519339	0.11221	4.62827	2.12027e-05	0.000820141	cg03212039
CLEC4C	ILMN_1665457	0.519414	0.112204	4.62918	2.11345e-05	0.000820141	cg07195891, cg22194129
NF2	ILMN_2412244	0.5193	0.112213	4.62779	2.12386e-05	0.000820141	cg25042300, cg11939682
KIAA1026	ILMN_1770927	0.519372	0.112208	4.62867	2.11729e-05	0.000820141	cg21833837, cg04923366, cg04609090, cg08538034, cg18865535, cg13502395, cg01017257, cg22507756, cg02625804, cg16552271, cg16985952, cg21413173, cg04996873, cg24245726, cg25104105, cg22386492, cg01567509, cg17897187
TCF7	ILMN_1707005	0.519009	0.112237	4.62424	2.15053e-05	0.000828425	cg20682563, cg19844653, cg15413523, cg00038791, cg08063911, cg17487170, cg03989273, cg25947408
PRKCZ	ILMN_2253286	0.518892	0.112246	4.62282	2.16137e-05	0.000830584	cg12718519, cg16048006, cg09560161, cg06888836, cg24042578, cg17426766, cg15575834, cg21271945, cg05239544, cg15513868, cg23648809, cg24578937, cg04347414, cg19255464, cg05929117, cg04315214, cg05340048, cg27264462, cg13918804, cg03732007, cg18188739, cg15550572, cg15468976, cg25845463, cg12639453, cg00145954, cg02607043, cg06834951, cg06157219, cg24577455, cg02393699, cg24604214, cg24557048, cg0…
SNX27	ILMN_1714401	0.518745	0.112258	4.62102	2.17511e-05	0.000832614	cg26188803, cg25202261, cg15180629, cg08712669
TFIP11	ILMN_1695000	0.518723	0.112259	4.62075	2.17715e-05	0.000832614	cg14374974, cg26861034, cg00365963, cg20819150
NME6	ILMN_2229032	0.518642	0.112266	4.61977	2.18466e-05	0.00083348	cg13609539, cg18139862
MRPL55	ILMN_1799289	0.518574	0.112271	4.61893	2.19111e-05	0.000833692	cg09462576, cg08158976
NBPF20	ILMN_2115490	0.518469	0.11228	4.61766	2.20098e-05	0.000833692	cg21625068, cg26261172, cg20962684, cg08425044, cg12622172, cg16943234, cg07831837, cg05414815, cg07987006, cg01215495, cg17476219, cg26974062, cg16150483, cg24721049, cg14032772, cg00864755, cg08609285, cg11315465, cg23575571, cg13319731, cg05074392, cg27356151, cg11672099, cg16848754, cg19669684, cg08279042, cg26381898, cg15371169, cg02988288, cg26284196, cg22809229
SLC7A6OS	ILMN_1692049	0.5185	0.112277	4.61803	2.19807e-05	0.000833692	cg22411123
SPTBN2	ILMN_1667079	0.518399	0.112285	4.61681	2.20755e-05	0.00083419	cg02506324, cg23137616, cg15964523
NUP98	ILMN_2326793	0.518206	0.112301	4.61446	2.22586e-05	0.000837125	cg17344149, cg16204216, cg24951593, ch.11.150762R, cg21245372
ZNF264	ILMN_1795435	0.51821	0.1123	4.61451	2.2255e-05	0.000837125	cg27437574, cg27176357, cg16636110, cg01474003, cg07642463, cg18344466, cg24716275, cg10368128
CEACAM3	ILMN_1743570	0.517839	0.11233	4.60999	2.26113e-05	0.000846897	cg23181133, cg05886440, cg00101013
COL5A1	ILMN_1706505	0.517794	0.112333	4.60944	2.26554e-05	0.000846897	cg21216570, cg07171383, cg21170085, cg14198873, cg11670992, cg04252075, cg14227731, cg14399122, cg04568819, cg08166551, cg18070379, cg08662753
FLJ23834	ILMN_1809817	0.51777	0.112335	4.60915	2.26786e-05	0.000846897	cg21586203
GIPC1	ILMN_2342903	0.517106	0.112388	4.60108	2.33309e-05	0.000869214	cg04164838, cg08734853, cg24934316, cg13150596
PIP	ILMN_2092077	0.517002	0.112396	4.59981	2.34347e-05	0.000871037	cg11323483
MGC16703	ILMN_2050434	0.516434	0.112441	4.59292	2.4009e-05	0.000890295	cg21014483, cg13460740
MAP2K1	ILMN_1694240	0.51615	0.112464	4.58948	2.4301e-05	0.000899025	cg08161449, cg00319686, cg14155397, cg21421087, cg08120210
2021-09-02	ILMN_2365711	0.515967	0.112478	4.58727	2.449e-05	0.000900178	cg15356281, cg03351159
DAPP1	ILMN_2097410	0.515913	0.112482	4.58661	2.45464e-05	0.000900178	cg18073938, cg26059322, cg06398236
HIF3A	ILMN_1808409	0.515847	0.112488	4.58581	2.46158e-05	0.000900178	cg27146050, cg26749414, cg16672562, cg23548163, cg25196389, cg01552731, cg19045239, cg22891070
NOL10	ILMN_1775011	0.515888	0.112484	4.5863	2.45734e-05	0.000900178	cg01299579, cg21626540, cg07080607
BTG1	ILMN_1775743	0.515979	0.112477	4.58741	2.44781e-05	0.000900178	cg20078640, cg08832851, cg26675625, cg24360658
FANCD2	ILMN_2235137	0.51575	0.112495	4.58463	2.47179e-05	0.000901833	cg22666836, cg20217421
RPLP0	ILMN_1745075	0.515678	0.112501	4.58376	2.47936e-05	0.000902523	cg02725908
SH3TC2	ILMN_1693981	0.51561	0.112506	4.58294	2.48647e-05	0.00090304	cg05364414, cg06263351, cg10941211, cg26139365, cg01831454
PKLR	ILMN_2279397	0.515405	0.112523	4.58046	2.50821e-05	0.000908854	cg09037777, cg15490880
CNN2	ILMN_1708486	0.515335	0.112528	4.57961	2.51573e-05	0.000909502	cg10192736, cg08292207
DDB1	ILMN_1774735	0.515094	0.112547	4.57669	2.54157e-05	0.000914677	cg02419104, cg24840365, cg21400468
MAP3K8	ILMN_1741159	0.515112	0.112546	4.57692	2.53956e-05	0.000914677	cg02070205, cg13289132, cg04453471
TLR10	ILMN_2414762	0.514924	0.112561	4.57464	2.55993e-05	0.0009192	cg06935464
ABHD6	ILMN_1706344	0.514778	0.112572	4.57288	2.57576e-05	0.000920716	cg04663969
NEDD9	ILMN_1726164	0.514795	0.112571	4.57308	2.57395e-05	0.000920716	cg05280944, cg02942158, cg14634313, cg13433259, cg14563924, cg25083345, cg07535350, cg11406667, cg23740758, cg22779781, cg07193847, cg25250968
SLC2A11	ILMN_1748090	0.514607	0.112586	4.57081	2.59453e-05	0.000922178	cg21495622, cg01982002, cg26133068, cg10972043, cg13824156
ELMO1	ILMN_1740231	0.514614	0.112585	4.57089	2.59379e-05	0.000922178	cg07543798, cg05642546, cg21086690, cg23752007, cg17955142, cg13940723, cg17592875, cg01579884, cg10997193, cg07399628, cg03372526, cg10179427, cg08222440, cg14269189, cg01727591, cg05679504, cg13707733, cg18891815, cg12234440, cg04666263
CMTM7	ILMN_1740487	0.514582	0.112588	4.57051	2.59728e-05	0.000922178	cg02221604, cg10101634, cg14594833, cg27133780
MSH5	ILMN_1651787	0.51426	0.112613	4.56662	2.63292e-05	0.000928172	cg20640261
KCNJ2	ILMN_1780334	0.514247	0.112614	4.56646	2.63437e-05	0.000928172	cg00797102, cg22251354, cg19042062, cg09440298, cg16284626
COX6C	ILMN_1654151	0.514283	0.112611	4.56689	2.63035e-05	0.000928172	cg15493222
CSNK2A1	ILMN_1679501	0.514218	0.112616	4.56611	2.63755e-05	0.000928172	cg04530248, cg23481873
FCAR	ILMN_2365091	0.51414	0.112622	4.56517	2.64628e-05	0.000929184	cg27159673, cg15661272
BAG3	ILMN_1659766	0.513905	0.112641	4.56234	2.67267e-05	0.00093638	cg07976851
ADRA1A	ILMN_1669227	0.513824	0.112647	4.56136	2.68185e-05	0.000936408	cg17454318, cg19519355
UBTF	ILMN_2292334	0.5138	0.112649	4.56107	2.68456e-05	0.000936408	cg16262623, cg05568761, cg12607525, cg24247482
ANXA11	ILMN_1685170	0.513702	0.112657	4.55989	2.6957e-05	0.000938233	cg07374306, cg11900509, cg14880527, cg03483709, cg02711637, cg16466154, cg07014891, cg17828988, cg03876258
AKT1	ILMN_2388507	0.513638	0.112662	4.55911	2.70306e-05	0.000938735	cg18071894, cg27550973, cg23928982, cg10290474, cg02506606, cg05616442, cg26049684, cg11916669, cg02884928, cg18690816, cg14825287
SP110	ILMN_2415144	0.513508	0.112672	4.55755	2.71787e-05	0.000939766	cg10447678, cg19764668, cg25437995, cg22631775, cg19961045, cg14707453, cg22577878
MATR3	ILMN_1660179	0.513525	0.112671	4.55775	2.71594e-05	0.000939766	cg13643943, cg23205886, cg24267300, cg22160883, cg03257703
TMOD2	ILMN_1652780	0.513399	0.112681	4.55623	2.73042e-05	0.000940011	cg04172728, cg15537078
JOSD1	ILMN_1668535	0.513442	0.112677	4.55675	2.72549e-05	0.000940011	cg20659657, cg05305649
ETS2	ILMN_1720158	0.513271	0.112691	4.55469	2.74515e-05	0.000943035	cg02119577, cg15892280, cg23110422, cg01359822, cg01539436
SLC17A5	ILMN_1684434	0.513125	0.112702	4.55293	2.76216e-05	0.000946829	cg13599248, cg15842366, cg11742202, cg09416149, cg07554703
HSPD1	ILMN_1784367	0.512995	0.112712	4.55136	2.77736e-05	0.000949988	cg04657470, cg08179257
ARHGAP6	ILMN_1732641	0.512923	0.112718	4.55049	2.7858e-05	0.000950825	cg21880156, cg05606010, cg19361339, cg19935097, cg23722529, cg18524099
HMBOX1	ILMN_1720059	0.512789	0.112729	4.54888	2.80156e-05	0.000951809	cg16760019
GRIA4	ILMN_1692094	0.512787	0.112729	4.54886	2.80177e-05	0.000951809	cg06588230, cg21217024
RASA2	ILMN_1703688	0.512745	0.112732	4.54836	2.80667e-05	0.000951809	cg17343671, cg00789793, cg15870109, cg21695167
STRN3	ILMN_1772946	0.512665	0.112738	4.54739	2.81618e-05	0.000952996	cg16577132, cg10195619, cg05081614
SERPINA5	ILMN_1759910	0.512583	0.112745	4.5464	2.82594e-05	0.000954267	cg25869005
BNIPL	ILMN_1708513	0.512425	0.112757	4.5445	2.84479e-05	0.000958592	cg13072446
LAMC1	ILMN_1810852	0.512101	0.112782	4.54061	2.88379e-05	0.000969673	cg16418754, cg07989935, ch.1.3577855R, cg22809683, cg15985297, cg04862210, cg06304883, cg26809372, cg11532216, cg21563071
UHMK1	ILMN_2096012	0.511903	0.112798	4.53824	2.90778e-05	0.000975672	cg19814518, cg00859178, cg10796931, cg10967587, cg22657016
ADRA1D	ILMN_1716421	0.511558	0.112825	4.53409	2.95024e-05	0.000985817	cg19335245, cg10714547, cg25976621
ARSD	ILMN_1661624	0.511556	0.112825	4.53407	2.95043e-05	0.000985817	cg02173072, cg26503676
CASP3	ILMN_2388155	0.5114	0.112837	4.53219	2.9698e-05	0.000990205	cg12167823
OSBPL6	ILMN_1763561	0.511168	0.112855	4.52941	2.99881e-05	0.000996201	cg22869011, cg00829858, cg00156026, cg15310800, cg13547053, cg15501346
ATM	ILMN_2370825	0.511156	0.112856	4.52927	3.00034e-05	0.000996201	cg23275463, cg12106634
UBE2J2	ILMN_2387990	0.510937	0.112873	4.52664	3.02794e-05	0.00100327	cg19709095, cg22670128, cg08884932, cg10410269, cg21583518, cg15578176, cg14661139, cg03525583, cg11225330, cg17177602
AGGF1	ILMN_2064917	0.510608	0.112899	4.5227	3.06993e-05	0.00101506	cg18629999, cg22197936
CBX5	ILMN_1813028	0.510473	0.11291	4.52107	3.08737e-05	0.00101871	cg01856529, cg19641804
SETD3	ILMN_1724504	0.510351	0.112919	4.51962	3.10311e-05	0.00102177	cg01507183, cg27577859, cg24180006, cg13423638, cg23376085
FBXO11	ILMN_1678404	0.510124	0.112937	4.5169	3.13264e-05	0.00102512	cg04538404, cg02953970, cg09664186
HIVEP1	ILMN_1735548	0.510182	0.112932	4.5176	3.12505e-05	0.00102512	cg26516948, cg13034636, cg22827496, cg21041472
SRGN	ILMN_2169152	0.510166	0.112933	4.51741	3.12713e-05	0.00102512	cg14258149
KCNAB1	ILMN_1744968	0.510066	0.112941	4.5162	3.1403e-05	0.00102551	cg20535789, cg08128385, cg21964775, cg24926465, cg23873703, cg00324161, cg04661335, cg12598089, cg08389366, cg14459913
TM2D3	ILMN_1697472	0.509977	0.112948	4.51514	3.15199e-05	0.00102693	cg01108484
KIAA1026	ILMN_1680399	0.509934	0.112952	4.51462	3.15761e-05	0.00102693	cg21833837, cg04923366, cg04609090, cg08538034, cg18865535, cg13502395, cg01017257, cg22507756, cg02625804, cg16552271, cg16985952, cg21413173, cg04996873, cg24245726, cg25104105, cg22386492, cg01567509, cg17897187
NKX6-2	ILMN_1786989	0.509507	0.112985	4.50952	3.21428e-05	0.00104292	cg00626110, cg25485875, cg17996619
C3	ILMN_1762260	0.509465	0.112988	4.50902	3.2199e-05	0.00104292	cg03015114, cg24476033, cg04547181, cg14279361, cg11959387, cg05284873, cg26556328, cg18771553, cg12768975, cg05528745
PTPN6	ILMN_1664122	0.509278	0.113003	4.50679	3.24506e-05	0.0010468	cg03457776
ARF4	ILMN_1719518	0.509323	0.112999	4.50732	3.23902e-05	0.0010468	cg08081407
LRSAM1	ILMN_1683355	0.509022	0.113022	4.50372	3.27994e-05	0.00104951	cg14012059, cg17079172
PRM3	ILMN_1667101	0.509097	0.113017	4.50462	3.2697e-05	0.00104951	cg27326750
B2M	ILMN_2148459	0.509025	0.113022	4.50376	3.27949e-05	0.00104951	cg12828896
G3BP2	ILMN_1759622	0.509157	0.113012	4.50533	3.26155e-05	0.00104951	cg10680019
MAGEA5	ILMN_1750777	0.508833	0.113037	4.50147	3.30572e-05	0.00105563	cg08408490
FGA	ILMN_1656487	0.508711	0.113047	4.50001	3.32257e-05	0.00105888	cg08339159
DIDO1	ILMN_2264482	0.50856	0.113058	4.49821	3.34346e-05	0.00106341	cg22785643, cg21697403, cg06366627, cg15301267, cg11647719, cg04226366, cg15910506, cg15906503
P2RX5	ILMN_1677793	0.508466	0.113066	4.49709	3.3566e-05	0.00106393	cg23551198, cg06066088, cg13375828, cg17093615, cg07394242, cg11466285, cg06468454, cg04221683, cg13246592, cg13693928, cg22837867, cg07134061
RETNLB	ILMN_1787379	0.508435	0.113068	4.49672	3.36091e-05	0.00106393	cg05163071, cg01287218, cg16027147
UMOD	ILMN_1740585	0.508404	0.11307	4.49635	3.36523e-05	0.00106393	cg09312814
FOXA1	ILMN_1766650	0.508355	0.113074	4.49576	3.37208e-05	0.00106398	cg09276158, cg10394060
DUSP27	ILMN_1751977	0.508278	0.11308	4.49485	3.38287e-05	0.00106527	cg04138112, cg17104258, cg01598007, cg19521700, cg11236550, cg00056754
NUAK2	ILMN_2094952	0.508152	0.11309	4.49335	3.40058e-05	0.00106661	cg12303813
AMBP	ILMN_1695446	0.508169	0.113089	4.49355	3.3982e-05	0.00106661	cg06630567, cg13003878
FCRL5	ILMN_2105223	0.50809	0.113095	4.4926	3.4094e-05	0.00106727	cg14441475, cg05579478, cg18247547
HNMT	ILMN_1790881	0.507918	0.113108	4.49056	3.43372e-05	0.00107035	cg07757007, cg24718773, cg11081049
GRIK5	ILMN_1679595	0.507936	0.113107	4.49077	3.43125e-05	0.00107035	cg00624484, cg09864457
CUEDC1	ILMN_1676665	0.507831	0.113115	4.48952	3.4462e-05	0.00107035	cg05230392, cg20137868, cg16766914, cg00968616, cg00596300
USP54	ILMN_1738971	0.50787	0.113112	4.48999	3.44058e-05	0.00107035	cg09726174
HIC2	ILMN_1652762	0.507659	0.113128	4.48747	3.47086e-05	0.00107545	cg04903116, cg07089716
ARHGAP24	ILMN_1765876	0.507528	0.113138	4.48591	3.48973e-05	0.00107545	cg09664469, cg12236406, cg20784207, cg22017213, cg18669832, cg09124602, cg14376467, cg09617088, cg03368318, cg21547204, cg02052774, cg10967430
IER3	ILMN_1682717	0.507546	0.113137	4.48612	3.48714e-05	0.00107545	cg09235583
MAP2	ILMN_2283915	0.507599	0.113133	4.48676	3.47947e-05	0.00107545	cg13255083, cg17842300, cg00510786, cg10562586, cg10861541, cg10350436
MRVI1	ILMN_1766157	0.507336	0.113153	4.48362	3.51763e-05	0.00107569	cg04968127, cg15283950, cg16014606, cg08758963, cg00344085, cg18905052, cg07054804, cg06118587
PGBD2	ILMN_1686326	0.507428	0.113146	4.48472	3.50415e-05	0.00107569	cg24517252, cg17001765
S100A3	ILMN_1712545	0.507342	0.113153	4.48369	3.51674e-05	0.00107569	cg15026767
DOCK6	ILMN_1801226	0.507356	0.113152	4.48386	3.51464e-05	0.00107569	cg24181266, cg07515196, cg04242446, cg12019614, cg21128586, cg20532473, cg05276360, cg10928466, cg26291737, cg25205240
ZNF613	ILMN_1684032	0.507152	0.113167	4.48143	3.54449e-05	0.00108182	cg10628276
KNDC1	ILMN_1702789	0.507047	0.113175	4.48018	3.55989e-05	0.00108443	cg18330082, cg00161878, cg19817820, cg16168656, cg20004827, cg05441107, cg02509232, cg08221350, cg24668570, cg01815590, cg20092296, cg14494090, cg07356283, cg08194548, cg04899563, cg25985263, cg20731384, cg01258050, cg26093297, cg06644457, cg12769792
DICER1	ILMN_1706100	0.506835	0.113192	4.47766	3.59123e-05	0.00109189	cg24293739, cg18875895
CASP2	ILMN_2296057	0.506733	0.1132	4.47645	3.60641e-05	0.00109441	cg24768817, cg09243021
CRIPT	ILMN_1813256	0.50667	0.113205	4.47571	3.61575e-05	0.00109514	cg23229109, cg21493583
WTAP	ILMN_2279339	0.506559	0.113213	4.47438	3.6324e-05	0.00109654	cg15743492
HOXD3	ILMN_1798076	0.506547	0.113214	4.47424	3.63417e-05	0.00109654	cg00278547, cg01171212
PRAME	ILMN_2306033	0.506293	0.113234	4.47123	3.67244e-05	0.00110389	cg16932094, cg17336139, cg11225751, cg22871485, cg01966129, cg07969622, cg19804859
ALOXE3	ILMN_1678255	0.506318	0.113232	4.47152	3.66872e-05	0.00110389	cg00676653
VWA1	ILMN_1781636	0.506119	0.113247	4.46915	3.69898e-05	0.00110661	cg09668627, cg09860601, cg20255272, cg13897675, cg19639479
TMEM186	ILMN_2230998	0.506096	0.113249	4.46889	3.70242e-05	0.00110661	cg14711709
ANKRD16	ILMN_1675435	0.506172	0.113243	4.46979	3.69087e-05	0.00110661	cg11240430, cg16810495, cg00148411
SCYL1	ILMN_2400874	0.505969	0.113259	4.46738	3.7219e-05	0.00110974	cg22417398, cg22880423
KCTD5	ILMN_1672728	0.505936	0.113261	4.46699	3.72687e-05	0.00110974	cg01927694, cg01380261, cg03401506, cg27537453
SCAMP1	ILMN_1729058	0.50559	0.113288	4.46288	3.78038e-05	0.00112331	cg06594397, cg11115468
LEPR	ILMN_2330570	0.50555	0.113291	4.46241	3.7866e-05	0.00112331	cg03050981, cg01790123
KIF1B	ILMN_1659444	0.505455	0.113298	4.46129	3.8014e-05	0.0011256	cg13790717, cg26247646, cg24915233, cg15166014, cg26856604, cg03517919, cg25830243, cg21308660, cg11399195, cg08718293
GPR107	ILMN_1811048	0.505275	0.113312	4.45915	3.8297e-05	0.00112891	cg06304643, cg09674189, cg24342814, cg03095344
IREB2	ILMN_1726554	0.50527	0.113312	4.45909	3.83051e-05	0.00112891	cg26798213, cg18825076, cg04214706
FRMPD2	ILMN_1658081	0.505248	0.113314	4.45883	3.83391e-05	0.00112891	cg05775658
NAV3	ILMN_1714600	0.505147	0.113322	4.45763	3.84997e-05	0.00112965	cg07967810, cg24902478, cg23754853, cg11791531, cg21261798, cg04498650, cg15392413, cg12871652, cg19457371, cg09175834, cg15405572, cg24195584, cg09045073
FGFR1OP	ILMN_2411116	0.505142	0.113322	4.45758	3.85066e-05	0.00112965	cg27154234
PHLDB3	ILMN_1766370	0.505008	0.113332	4.45599	3.8719e-05	0.00113378	cg15664905, cg01691407, cg18851960, cg02247591, cg05196415
CLEC12A	ILMN_2292178	0.504943	0.113337	4.45522	3.88232e-05	0.00113474	cg11748728
NOBOX	ILMN_1748607	0.504861	0.113344	4.45424	3.89548e-05	0.00113649	cg08189223, cg24402303, cg10358342
IL6ST	ILMN_1797861	0.504553	0.113367	4.4506	3.94496e-05	0.00113686	cg27110005, cg01457612, cg10110288, cg13742390
TCF7	ILMN_1676470	0.50464	0.113361	4.45162	3.93099e-05	0.00113686	cg20682563, cg19844653, cg15413523, cg00038791, cg08063911, cg17487170, cg03989273, cg25947408
SAMHD1	ILMN_1721026	0.504649	0.11336	4.45173	3.92955e-05	0.00113686	cg22583967
ITPR2	ILMN_1736103	0.504718	0.113355	4.45255	3.9184e-05	0.00113686	cg07150398, cg12415411, cg08779979
HIST1H3A	ILMN_1776845	0.504541	0.113368	4.45046	3.9469e-05	0.00113686	cg18810712
ASTN2	ILMN_1797283	0.50457	0.113366	4.4508	3.9423e-05	0.00113686	cg06806493, cg20539855, cg08153316, cg15536964, cg24998347, cg20331218, cg16488231, cg22990562, cg01990027, cg26661000, cg02973046, cg12759231, cg14161165, cg08003168, cg01887885, cg12488833, cg07343162, cg01606801, cg19537600, cg12758708, cg02185350, cg13071082, cg15641423, cg21283823, cg14425552, cg00966410, cg14564229
CX3CL1	ILMN_1654072	0.504786	0.11335	4.45336	3.90738e-05	0.00113686	cg06830319, cg20816757, cg26644853, cg22549797
ANGPTL2	ILMN_1772612	0.504426	0.113377	4.4491	3.96553e-05	0.00114005	cg13626571, cg11213150, cg20910519, cg27492448, cg13508369
PILRB	ILMN_1685534	0.504253	0.11339	4.44704	3.99389e-05	0.00114005	cg09511477
HS6ST1	ILMN_1759987	0.504253	0.11339	4.44705	3.99378e-05	0.00114005	cg08472795, cg01887374, cg03222009, cg08867399
CERKL	ILMN_1808810	0.504322	0.113385	4.44786	3.9826e-05	0.00114005	cg26391659, cg23873005, cg25029689
PIAS4	ILMN_1802905	0.50426	0.11339	4.44713	3.99265e-05	0.00114005	cg00082998
ANKFY1	ILMN_1794470	0.50407	0.113404	4.44488	4.02392e-05	0.00114451	cg14900154, cg22715906, cg07737929, cg23489104, cg24084898, cg05511978, cg07507115
ZNF560	ILMN_1798974	0.50407	0.113405	4.44488	4.02392e-05	0.00114451	cg20103843
SGPP1	ILMN_1679837	0.503944	0.113414	4.4434	4.04466e-05	0.00114742	cg07067672, cg11356911
MADD	ILMN_1743583	0.50392	0.113416	4.44312	4.04861e-05	0.00114742	cg17580616, cg06619040, cg00674440
MAP1B	ILMN_1678337	0.503847	0.113422	4.44225	4.06077e-05	0.00114882	cg05173749, cg20954533, cg03989451
CD83	ILMN_2328666	0.503633	0.113438	4.43972	4.09658e-05	0.00115091	cg16273597, cg21658129, cg09271509
SCTR	ILMN_1772537	0.503684	0.113434	4.44032	4.08804e-05	0.00115091	cg20296532, cg17428863, cg26009192, cg13882081
TAX1BP1	ILMN_1793118	0.503456	0.113451	4.43764	4.1262e-05	0.00115091	cg19264743, cg02830485, cg27228211
SP110	ILMN_1731418	0.503688	0.113434	4.44038	4.08722e-05	0.00115091	cg10447678, cg19764668, cg25437995, cg22631775, cg19961045, cg14707453, cg22577878
SORCS1	ILMN_1699190	0.503572	0.113443	4.439	4.10671e-05	0.00115091	cg26399937, cg11000461, cg25564241, cg04844038, cg03239861, cg24796548, cg25720419, cg04808948, cg24795173, cg13348865, cg19109373
FCAR	ILMN_2379967	0.503457	0.113451	4.43765	4.12608e-05	0.00115091	cg27159673, cg15661272
RUNX2	ILMN_1716651	0.50359	0.113441	4.43921	4.10378e-05	0.00115091	cg16181497, cg06759739, cg08476055, cg14204627, cg04110902, cg11806749, cg15460321
ARSB	ILMN_1722045	0.50354	0.113445	4.43862	4.11217e-05	0.00115091	cg26470338, cg24893837, cg04677158, cg10864794, cg18828365, cg08393937
SDPR	ILMN_1715991	0.503303	0.113463	4.43582	4.1522e-05	0.00115613	cg15074047
ASXL2	ILMN_1698968	0.502434	0.11353	4.42557	4.30212e-05	0.0011716	cg01738095, cg08549034
NDUFA12	ILMN_1737738	0.50289	0.113495	4.43095	4.22282e-05	0.0011716	cg11366788, cg10593816
GDPD3	ILMN_1774901	0.502715	0.113508	4.42889	4.25311e-05	0.0011716	cg03297731, cg12315980
PPP1R9A	ILMN_1741674	0.502665	0.113512	4.4283	4.26174e-05	0.0011716	cg17034088, cg03289906, cg15544721, cg13154096, cg04134217
ARID1A	ILMN_1797341	0.502425	0.11353	4.42547	4.30371e-05	0.0011716	cg20413923, cg17385674
ARID4B	ILMN_2362982	0.502431	0.11353	4.42555	4.30253e-05	0.0011716	cg12009109, cg25689873, cg25368836, cg24710309, cg25437443
MAFB	ILMN_1764709	0.502858	0.113497	4.43058	4.22825e-05	0.0011716	cg00575665
MLN	ILMN_1685858	0.502429	0.11353	4.42552	4.30288e-05	0.0011716	cg24261825, cg20226764, cg12382290
LANCL2	ILMN_1708009	0.502589	0.113518	4.42741	4.27491e-05	0.0011716	cg08133383, cg07247085, cg21369466, cg05979484, cg00736622
PARP4	ILMN_1776464	0.502746	0.113506	4.42925	4.24768e-05	0.0011716	cg01520427, cg18582260, cg21864942, cg20765408
KREMEN1	ILMN_1772697	0.502499	0.113525	4.42634	4.29072e-05	0.0011716	cg05313009, cg20580885, cg06997134, cg26967305, cg23078782, cg02576744, cg06268179, cg13089810
EFNA4	ILMN_1665696	0.502645	0.113513	4.42807	4.26516e-05	0.0011716	cg18832152, cg13069100
TCERG1	ILMN_2289301	0.502638	0.113514	4.42798	4.2665e-05	0.0011716	cg05005982, cg01734800, cg22862407
CENPO	ILMN_2219351	0.502081	0.113557	4.42142	4.36439e-05	0.00117402	cg09404522
DNAJA1	ILMN_1672496	0.502178	0.113549	4.42257	4.34709e-05	0.00117402	cg26191647, cg07613084, cg17553606
PHF13	ILMN_1761560	0.502217	0.113546	4.42302	4.34024e-05	0.00117402	cg10949451, cg12907598
NEO1	ILMN_1696702	0.502325	0.113538	4.42429	4.32127e-05	0.00117402	cg13598335, cg22175849, cg25571908
KCNC1	ILMN_1752412	0.502236	0.113545	4.42325	4.33688e-05	0.00117402	cg08215774, cg11889119, cg22931292
RORA	ILMN_1813134	0.502148	0.113551	4.42221	4.3524e-05	0.00117402	cg16799334, cg22904654, cg22390633, cg04600961, cg06100161, cg08012778, cg05084077, cg07250429, cg23411013, cg27167601, cg13506153, cg02010763, cg12586766, cg04543048, cg21756476, cg02108802, cg09931032, cg11524974, cg09782034, cg22341683, cg10472395, cg26266840, cg02485804, cg01871688, cg03326597, cg26789163, cg25824571
ZNF44	ILMN_1701852	0.502099	0.113555	4.42163	4.36125e-05	0.00117402	cg24452783, cg27164868, cg26560367, cg27506810, cg24362016
ZNF677	ILMN_1802093	0.501979	0.113564	4.42021	4.38261e-05	0.00117494	cg06506966, cg16708981
OR2T8	ILMN_1771209	0.502012	0.113562	4.4206	4.37673e-05	0.00117494	cg27372759
RGPD2	ILMN_2056074	0.501897	0.113571	4.41925	4.39725e-05	0.00117497	cg23070073, cg26563141
CDSN	ILMN_1727880	0.501895	0.113571	4.41923	4.39753e-05	0.00117497	cg06321045, cg24735489, cg00457165, cg23505644
PGAP1	ILMN_2185665	0.501593	0.113594	4.41567	4.45193e-05	0.00118174	cg00230895, cg22666013
HIP1	ILMN_1701403	0.501589	0.113594	4.41563	4.45266e-05	0.00118174	cg25865751, cg07227765, cg01621268, cg03524389, cg06147752, cg00999947, cg18998760, cg14902132, cg09427077, cg18017575, cg13868266
LRRC36	ILMN_1774389	0.501629	0.113591	4.4161	4.44543e-05	0.00118174	cg24760848, cg03956914
TLR2	ILMN_1772387	0.501597	0.113593	4.41572	4.45122e-05	0.00118174	cg24295442
ALDOA	ILMN_2251253	0.501311	0.113615	4.41236	4.50314e-05	0.0011883	cg05048002, cg08683263, cg00300822
HHLA1	ILMN_1746386	0.501299	0.113616	4.41223	4.50529e-05	0.0011883	cg00000596, cg06220036
TCF21	ILMN_1719351	0.501248	0.11362	4.41162	4.51469e-05	0.0011883	cg03087607
CEP170	ILMN_2329885	0.501315	0.113615	4.41241	4.50241e-05	0.0011883	cg02015123, cg05567236, cg11041558
CDC42	ILMN_1675156	0.501248	0.11362	4.41161	4.5148e-05	0.0011883	cg23987736
WDR48	ILMN_1762103	0.501056	0.113635	4.40937	4.54997e-05	0.0011936	cg08665859, cg14870223
TOM1L2	ILMN_1686261	0.501078	0.113633	4.40962	4.54603e-05	0.0011936	cg02994628, cg14899653, cg15701639, cg17514485, cg19142141, cg15939211, cg03845363
PCDHA11	ILMN_1740494	0.500986	0.11364	4.40855	4.56291e-05	0.00119501	cg09936552, cg12091708
DNAJB12	ILMN_1712929	0.500667	0.113664	4.40479	4.62248e-05	0.00120862	cg02793400, cg08211061
MEF2D	ILMN_1763228	0.500473	0.113679	4.40251	4.65895e-05	0.00121416	cg06930745
PCK2	ILMN_1802699	0.500483	0.113678	4.40263	4.65706e-05	0.00121416	cg02906594, cg01420348, cg16138677, cg10264529, cg10297170, cg23112188, cg22775413
MRE11A	ILMN_1760802	0.500287	0.113693	4.40034	4.69408e-05	0.00122131	cg03039933
PGRMC1	ILMN_1684771	0.500086	0.113708	4.39797	4.73253e-05	0.0012293	cg10149996, cg10102167
ZNF664	ILMN_1670640	0.499969	0.113717	4.3966	4.75493e-05	0.00123072	cg25459280, cg09593767, cg03208742, cg10038168
QKI	ILMN_2336280	0.499997	0.113715	4.39694	4.74942e-05	0.00123072	cg20930060, cg04725336
SS18	ILMN_1686957	0.499936	0.11372	4.39622	4.76127e-05	0.00123072	cg02998698, cg20631947
SERPING1	ILMN_1711272	0.499882	0.113724	4.39558	4.77172e-05	0.00123141	cg15918732
DRP2	ILMN_1702329	0.499503	0.113752	4.39115	4.84522e-05	0.00123691	cg19499945
ABR	ILMN_1655114	0.499372	0.113762	4.38961	4.871e-05	0.00123691	cg01642895, cg25436152, cg17520778, cg14236443, cg13113642, cg12194409, cg25206705, cg17411020, cg18468019, cg08034025, cg11409361, cg11124094, cg07788600, cg21195914, cg20699780, cg15892620, cg15474728, cg06953329, cg17876332, cg04724319, cg24981811, cg09418922, cg14335816, cg21950605, cg16050472, cg20870820, cg00914147, cg18605237, cg22681654, cg27042666, cg01884917, cg06932713, cg12493255, cg1…
DICER1	ILMN_1686725	0.499563	0.113748	4.39184	4.83362e-05	0.00123691	cg24293739, cg18875895
PSD4	ILMN_2154115	0.499592	0.113746	4.39218	4.828e-05	0.00123691	cg04177132, cg02160608, cg10536276, cg18869127, cg18091167
ARID5A	ILMN_2298567	0.49926	0.113771	4.3883	4.89302e-05	0.00123691	cg13112407, cg02085953
PGGT1B	ILMN_2156786	0.499443	0.113757	4.39044	4.85703e-05	0.00123691	cg04000474, cg08987989, cg22994829
MMP2	ILMN_1762106	0.499498	0.113753	4.39108	4.84633e-05	0.00123691	cg08030438, cg10662345, cg27642062
NOXO1	ILMN_1693388	0.499624	0.113743	4.39257	4.8216e-05	0.00123691	cg04599341, cg02156899, cg27297033
EMILIN2	ILMN_1697268	0.499366	0.113763	4.38954	4.87212e-05	0.00123691	cg24966142, cg01891323, cg00093099, cg23439364, cg18959007, cg07483811, cg13039925
ZBTB16	ILMN_2402817	0.499696	0.113738	4.39341	4.80766e-05	0.00123691	cg07375358, cg06493289, cg04049253, cg11031278, cg23117357, cg03345116, cg11958416, cg25101936, cg12526471, cg22768358, cg09593860, cg00389857, cg07278718, cg11591437, cg15359122, cg21555099, cg01850747, cg17363790, cg09360036, cg25345365, cg25804857, cg04122449, cg00775909
NIN	ILMN_1726392	0.499323	0.113766	4.38903	4.88068e-05	0.00123691	cg09148672, cg06117741, cg08189198, cg15233651, cg08684314
WDR20	ILMN_2409706	0.499254	0.113771	4.38822	4.89434e-05	0.00123691	cg14315912, cg05254609
ATE1	ILMN_1791400	0.499486	0.113754	4.39094	4.84866e-05	0.00123691	cg03293837, cg09943237, cg11104177, cg27030141, cg04044227, cg20835665, cg06173337, cg07444487, cg13812702
GPR55	ILMN_1723274	0.499055	0.113786	4.3859	4.93367e-05	0.00124092	cg17129317
KIAA0284	ILMN_1664960	0.49912	0.113781	4.38666	4.9208e-05	0.00124092	cg21803245, cg04829830, cg18163342, cg22454744
SEC24B	ILMN_1745469	0.499072	0.113785	4.38609	4.93038e-05	0.00124092	cg22818604, cg21818252, cg11748131, cg05856777, cg17542710
TMEM71	ILMN_1674402	0.49901	0.11379	4.38538	4.94259e-05	0.0012412	cg27628370, cg10054641, cg27159719, cg05598678
IL6R	ILMN_1754753	0.498949	0.113794	4.38465	4.9549e-05	0.00124233	cg06980173, cg15230320, cg21262032, cg00982274, cg24264287, cg15633035
SPACA3	ILMN_1775408	0.498902	0.113798	4.38411	4.96426e-05	0.00124271	cg07704580
WT1	ILMN_1802174	0.498854	0.113801	4.38355	4.97378e-05	0.00124313	cg24106790, cg15315385, cg08540275, cg02945671, cg12781568, cg13641903, cg13638420, cg15446391, cg08787968, cg05222924, cg25782229, cg03954344, cg20989480, cg01168289, cg12982322, cg09234616, cg00142072, cg00806185, cg16463460, cg04456238, cg16501028, cg12006284, cg20204986, cg01693350, cg21769619, cg02838895, cg20641425, cg15518358, cg09695430, cg13301003
MAPKAPK3	ILMN_1732452	0.498718	0.113812	4.38195	5.00124e-05	0.00124762	cg02859319
PEX26	ILMN_2130409	0.498687	0.113814	4.38159	5.00745e-05	0.00124762	cg07597874
SCD5	ILMN_2303912	0.498579	0.113822	4.38033	5.02928e-05	0.00124763	cg18425869, cg08030987, cg16425726, cg07844828, cg27147000, cg04881673, cg07757047, cg02928445, cg24316282, cg00012100, cg03650550
MAP2	ILMN_2276461	0.498514	0.113827	4.37957	5.0424e-05	0.00124763	cg13255083, cg17842300, cg00510786, cg10562586, cg10861541, cg10350436
SMTN	ILMN_2250445	0.498534	0.113826	4.3798	5.03842e-05	0.00124763	cg18212148, cg25351741
LACTB	ILMN_1703335	0.49859	0.113821	4.38045	5.0271e-05	0.00124763	cg00616135, cg06176733
MBP	ILMN_2398939	0.498454	0.113832	4.37887	5.05468e-05	0.00124763	cg20867648, cg04890026, cg12555907, cg17199181, cg00366917, cg24274653, cg07527273, cg22258096, cg03826496, cg07637837, cg17266581, cg27400313, cg15352683, cg15164292, cg06543730, cg15783427, cg25786273, cg22168512
NUP50	ILMN_1708132	0.498466	0.113831	4.37901	5.05216e-05	0.00124763	cg04630823, cg05773186, cg13313314, cg16003004, cg07986773
MAD2L1BP	ILMN_1798454	0.498389	0.113837	4.37811	5.06784e-05	0.00124885	cg19506982, cg02749560, cg06417831, cg14302083, cg25074766, cg00879495
KIAA1432	ILMN_1689965	0.498352	0.113839	4.37768	5.07536e-05	0.00124885	cg17955195, cg00801798
CLK3	ILMN_1695961	0.497925	0.113872	4.37269	5.16325e-05	0.00125149	cg05333719, cg12219768, cg11218699, cg20396110
ZNF319	ILMN_1711361	0.497917	0.113872	4.3726	5.16493e-05	0.00125149	cg21570635, cg11829394
ZNF562	ILMN_1672940	0.498098	0.113858	4.37471	5.12745e-05	0.00125149	cg17691880
MATN4	ILMN_2370099	0.497977	0.113868	4.3733	5.15245e-05	0.00125149	cg27176129, cg16667508, cg03695613, cg04305670, cg27227742, cg16837441, cg10535411, cg20256260, cg17918288, cg09206268
ELK3	ILMN_1692335	0.497974	0.113868	4.37327	5.15309e-05	0.00125149	cg08546130, cg00418190, cg11265839, cg07668757, cg23781022, cg18954900, cg01927686, cg21173239, cg11146034, cg03247247
RAB11FIP1	ILMN_1656419	0.497967	0.113868	4.37318	5.15462e-05	0.00125149	cg26216323, cg19626138, cg22031164
PPM1A	ILMN_1727127	0.497994	0.113866	4.3735	5.14895e-05	0.00125149	cg16959351, cg14785542
GC	ILMN_1736162	0.498202	0.113851	4.37592	5.10621e-05	0.00125149	cg21274144, cg09997530
MTRR	ILMN_2377977	0.497918	0.113872	4.37261	5.16481e-05	0.00125149	cg16714791, cg01776207, cg03265014, cg06581702
AFF4	ILMN_1708502	0.497929	0.113871	4.37273	5.16258e-05	0.00125149	cg07449674
SPEN	ILMN_1802611	0.497835	0.113878	4.37163	5.18211e-05	0.00125188	cg13365314, cg21288345, cg26039954
ALDH9A1	ILMN_1761804	0.497834	0.113878	4.37162	5.18234e-05	0.00125188	cg12799677, cg10274966
ZIM3	ILMN_1794353	0.497772	0.113883	4.3709	5.19526e-05	0.0012531	cg04679530
PAG1	ILMN_2055156	0.497665	0.113891	4.36965	5.21755e-05	0.00125657	cg14080071, cg15269758, cg04790662, cg08035557, cg02520639, cg19760325, cg27377353, cg19411922, cg09973676, cg00907612
TMPRSS3	ILMN_1700475	0.497544	0.1139	4.36825	5.24286e-05	0.00125884	cg14160787, cg06576616, cg04204002, cg25385366, cg19408180, cg01513441
TRRAP	ILMN_1660368	0.497562	0.113899	4.36846	5.23907e-05	0.00125884	cg01031271, ch.7.2068158F, cg26687381, cg19930314, cg16982435, cg02889759, cg07766820, cg11082684, cg01367627, cg26977749
USP46	ILMN_1724410	0.497291	0.113919	4.36529	5.29653e-05	0.0012629	cg05913257, cg12417808, cg25019777, cg09947026
TATDN3	ILMN_2330371	0.497239	0.113923	4.36468	5.30752e-05	0.0012629	cg01785514
FAM91A1	ILMN_1777322	0.497202	0.113926	4.36425	5.31547e-05	0.0012629	cg00391481, cg04724477, cg20283107
MAPK8	ILMN_2308806	0.497355	0.113915	4.36603	5.28295e-05	0.0012629	cg24023352, cg14436939
EXOC4	ILMN_2394750	0.497253	0.113922	4.36484	5.30456e-05	0.0012629	cg27481124, cg18217874, cg10679182, cg02269440
FBXW8	ILMN_2342793	0.497319	0.113917	4.36562	5.29047e-05	0.0012629	cg22051510, cg17765387, cg17143945, cg19526978, cg08793822, cg03082218, cg26850283, cg19528797, cg07050611
ZNF236	ILMN_1790918	0.497374	0.113913	4.36626	5.27882e-05	0.0012629	cg20234007, cg26045043, cg12162759, cg14823672, cg14626483, cg05789420
CPM	ILMN_1698313	0.497127	0.113932	4.36338	5.33142e-05	0.0012648	cg00414565, cg24131359, cg05209514
TIFA	ILMN_1686454	0.497073	0.113936	4.36275	5.34297e-05	0.00126565	cg22931402
CD3G	ILMN_1717197	0.496938	0.113946	4.36117	5.372e-05	0.00127063	cg13750061
ZNF397	ILMN_1685467	0.496841	0.113953	4.36004	5.39287e-05	0.00127367	cg01768926, cg23544971, cg10351960
OPN3	ILMN_2382717	0.496758	0.113959	4.35908	5.41073e-05	0.001275	cg03292284, cg17461214, cg16554145, cg15775914
LHX1	ILMN_1683405	0.49674	0.113961	4.35887	5.4146e-05	0.001275	cg10043865, cg02633371, cg26134129
ACADVL	ILMN_2263466	0.496513	0.113978	4.35623	5.46409e-05	0.00128285	cg19217955
SDCBP2	ILMN_1700310	0.496515	0.113978	4.35625	5.4636e-05	0.00128285	cg22417879, cg04428163, cg18872131
TMPRSS3	ILMN_2358474	0.496301	0.113994	4.35375	5.51074e-05	0.00128619	cg14160787, cg06576616, cg04204002, cg25385366, cg19408180, cg01513441
SLC16A7	ILMN_1810053	0.496322	0.113992	4.354	5.50606e-05	0.00128619	cg16483670
CHD2	ILMN_2339284	0.496334	0.113991	4.35414	5.50337e-05	0.00128619	cg12644285, cg25875908
EIF5	ILMN_1657769	0.496402	0.113986	4.35493	5.48851e-05	0.00128619	cg10455995
PTER	ILMN_1795336	0.496263	0.113997	4.35331	5.51906e-05	0.00128624	cg18068411
ZNRF1	ILMN_1742775	0.496068	0.114011	4.35105	5.56215e-05	0.00129438	cg20812295, cg02456934, cg21489364, cg08761535, cg07093628
TRIM7	ILMN_1692247	0.495804	0.114031	4.34797	5.62121e-05	0.00130621	cg00603340, cg07586017, cg06194338, cg25139259, cg09023811, cg18266001, cg26600753
PDCL	ILMN_1694041	0.495685	0.11404	4.34659	5.64787e-05	0.00131049	cg14557855
RRAGA	ILMN_1783709	0.495554	0.11405	4.34507	5.67757e-05	0.00131546	cg21162977
WDR51A	ILMN_1780667	0.495515	0.114053	4.34462	5.68628e-05	0.00131555	cg08692210, cg15003208, cg00238349, cg02784812
NR3C1	ILMN_1812384	0.495425	0.114059	4.34357	5.70688e-05	0.00131652	cg08695103, cg01967637, cg08423118, cg03857453, cg07733851
TES	ILMN_1746243	0.495419	0.11406	4.3435	5.70809e-05	0.00131652	cg01574564, cg27443408, cg03237690
FSD1	ILMN_1694755	0.495387	0.114062	4.34313	5.71536e-05	0.00131652	cg26354493, cg25902889
ACTR2	ILMN_2388605	0.495197	0.114077	4.34092	5.75896e-05	0.00132395	cg04617267
SREBF2	ILMN_2217661	0.49516	0.114079	4.34049	5.76733e-05	0.00132395	cg23227119, cg16000331, cg15128785, cg12403973, cg05608063, cg03488900, cg16351433
CEPT1	ILMN_1674405	0.495137	0.114081	4.34023	5.77262e-05	0.00132395	cg14833747
PIGG	ILMN_1769751	0.495093	0.114084	4.33971	5.78285e-05	0.00132438	cg18683082, cg23272908, cg26867200, cg18907098
HSPA5	ILMN_1773865	0.495041	0.114088	4.3391	5.7949e-05	0.00132523	cg10997785, cg05072215, cg10400423
RTN2	ILMN_1685357	0.494865	0.114101	4.33707	5.83553e-05	0.0013326	cg18226166
MOG	ILMN_2310001	0.494792	0.114107	4.33622	5.85245e-05	0.00133454	cg00151089, cg03147503, cg13537510, cg24938286, cg16118803, cg01644592, cg06301399, cg06061002, cg05913325, cg00433866, cg15999796, cg20198768
TRIM15	ILMN_2361991	0.494664	0.114116	4.33474	5.88239e-05	0.00133884	cg23623622, cg00879790, cg06051311, cg22425467, cg13252226, cg20101433, cg23064481, cg00720829, cg02772121, cg10108296, cg25582220, cg21856784, cg05701418, cg02281167, cg11565299, cg16123269
BRAF	ILMN_1652472	0.494639	0.114118	4.33445	5.88818e-05	0.00133884	cg12750675
PIAS2	ILMN_1694799	0.494551	0.114125	4.33343	5.90881e-05	0.00134161	cg23529755, cg15142430
AKR1D1	ILMN_2157277	0.494429	0.114134	4.332	5.93774e-05	0.00134242	cg09373725, cg27250318, cg20518096, cg06696666, cg24212267
PCDHB17	ILMN_2185866	0.494452	0.114132	4.33228	5.93216e-05	0.00134242	cg15361697, cg19967668, cg02520281
CNGA2	ILMN_1659772	0.494443	0.114133	4.33217	5.93436e-05	0.00134242	cg17032587
ASNS	ILMN_1796417	0.494377	0.114138	4.33141	5.94991e-05	0.00134326	cg13537595, cg18156311
PPM1A	ILMN_2410516	0.494281	0.114145	4.3303	5.9726e-05	0.00134647	cg16959351, cg14785542
SMC4	ILMN_2251804	0.494047	0.114162	4.32758	6.02855e-05	0.00135715	cg15729450, cg27189374
KRIT1	ILMN_2323413	0.493893	0.114174	4.3258	6.06542e-05	0.00135967	cg23920293
GLTSCR1	ILMN_1782829	0.49392	0.114172	4.32611	6.0589e-05	0.00135967	cg10501728, cg15476723, cg07038690, cg21723812
PTPRF	ILMN_2380163	0.493926	0.114171	4.32618	6.05739e-05	0.00135967	cg04087102, cg11073811, cg05228753, cg00457494, cg02283735, cg12996637, cg01548234, cg07851807, cg04630250, cg22875872
NKTR	ILMN_1721621	0.493759	0.114184	4.32424	6.0978e-05	0.00136499	cg10774164, cg04843801, cg14669233
TTC32	ILMN_2083588	0.493685	0.114189	4.32338	6.11581e-05	0.0013671	cg05785686, cg13909175
TRIM34	ILMN_2336902	0.493648	0.114192	4.32296	6.12457e-05	0.00136713	cg08882738, cg15231741, cg16500279, cg20851540
CD83	ILMN_1780582	0.493601	0.114196	4.32241	6.13621e-05	0.00136781	cg16273597, cg21658129, cg09271509
NUP62	ILMN_1738681	0.493526	0.114201	4.32155	6.15431e-05	0.00136992	cg11304664, cg20634755, cg25673642, cg04315771, cg04503160
RCC1	ILMN_2354211	0.49345	0.114207	4.32067	6.17287e-05	0.00137212	cg01018002, cg14440203
PPP4R2	ILMN_2060891	0.49318	0.114227	4.31754	6.23935e-05	0.00138303	cg11239719, cg03847932, cg20540428
MAPK8IP2	ILMN_1710762	0.493214	0.114225	4.31793	6.23096e-05	0.00138303	cg19808085
GALNT9	ILMN_1653687	0.493093	0.114234	4.31653	6.26089e-05	0.00138587	cg07370221, cg11807539, cg06893288, cg26247944, cg02598773, cg11152667, cg15159017, cg24837075, cg21207540, cg21759570, cg12510087, cg12055993, cg24630778, cg15409133, cg15125140, cg10173694, cg18677906, cg08802983, cg00136077, cg14384748, cg13371524, cg23914694, cg24706532, cg12011876, cg01345136, cg20683681, cg24113243, cg01302436, cg03149245, cg26414521, cg04611717, cg25458010, cg21894124, cg1…
AGXT2	ILMN_1783963	0.49297	0.114243	4.31511	6.29144e-05	0.00139058	cg17162218, cg16145774, cg10196026, cg11499748
SPRED3	ILMN_2275110	0.492937	0.114245	4.31473	6.29971e-05	0.00139058	cg12557430, cg14239515
EMR2	ILMN_2353633	0.492821	0.114254	4.31339	6.32868e-05	0.00139503	cg04103514
CACNB4	ILMN_2257652	0.492656	0.114266	4.31148	6.37014e-05	0.00140223	cg06645657, cg12420787, cg04168479, cg18587465, cg25486486, cg11025974, cg00539908, cg16062910, cg11784470, cg02300652, cg08719380
AQP11	ILMN_1762606	0.492585	0.114271	4.31066	6.38799e-05	0.00140227	cg05800289, cg04518186, cg12586386, cg24456632, cg18349420, cg15441833, cg06061081
ARPC1B	ILMN_2085760	0.492612	0.114269	4.31097	6.38113e-05	0.00140227	cg10501077, cg05715492, cg08248955, cg09945440, cg11580702, cg21446892, cg10119082
C4A	ILMN_2179533	0.492447	0.114282	4.30907	6.42287e-05	0.00140797	cg13009361
SLCO3A1	ILMN_1678928	0.492409	0.114284	4.30863	6.43257e-05	0.00140816	cg02625376, cg21656246, cg22118474, cg07725123, cg04444250, cg16959863, cg00204526, cg20018563, cg16113970, cg18976291, cg15995251, cg14651126, cg16173675, cg14513685
CSNK1G3	ILMN_2332267	0.492367	0.114287	4.30815	6.44313e-05	0.00140853	cg20708411, cg03619186, cg20637304, cg00935662, cg24192786
FANK1	ILMN_1773126	0.492212	0.114299	4.30635	6.48276e-05	0.0014133	cg04625351, cg06777902, cg22338883
GALNT8	ILMN_1782978	0.492241	0.114297	4.30669	6.4754e-05	0.0014133	cg03001012, cg03886283, cg23264682, cg14976741, cg14920334, cg25492247
SEC24B	ILMN_1735148	0.492023	0.114313	4.30417	6.53136e-05	0.00142194	cg22818604, cg21818252, cg11748131, cg05856777, cg17542710
SDHB	ILMN_1667257	0.491971	0.114317	4.30357	6.54471e-05	0.00142289	cg03961338
NUP50	ILMN_1657406	0.491776	0.114331	4.30132	6.59534e-05	0.00143194	cg04630823, cg05773186, cg13313314, cg16003004, cg07986773
MXI1	ILMN_1793915	0.491535	0.114349	4.29854	6.65822e-05	0.0014328	cg26964061, cg05140650, cg07262395, cg13017345
CAND2	ILMN_2073592	0.491548	0.114348	4.29869	6.65487e-05	0.0014328	cg23482898, cg15335990, cg18797950, cg11882607
LCE2B	ILMN_1795711	0.491682	0.114338	4.30023	6.61982e-05	0.0014328	cg24332770
ASPH	ILMN_1739719	0.491576	0.114346	4.29901	6.64756e-05	0.0014328	cg14266248, cg00659252, cg15212232, cg25080348, cg21820712
IL6ST	ILMN_1746604	0.491554	0.114348	4.29876	6.65329e-05	0.0014328	cg27110005, cg01457612, cg10110288, cg13742390
PUM1	ILMN_2401155	0.491471	0.114354	4.2978	6.67499e-05	0.0014328	cg15554885, cg00637015, cg13571904, cg13436343, cg16774566
PHF20L1	ILMN_2361185	0.491654	0.11434	4.29992	6.62698e-05	0.0014328	cg08168997
FNTA	ILMN_1746494	0.491518	0.11435	4.29835	6.66256e-05	0.0014328	cg08593783, cg01569170
OSBPL1A	ILMN_2405602	0.49145	0.114356	4.29756	6.68055e-05	0.0014328	cg21042336, cg10868235, cg11320244, cg06997114, cg25582051, cg04512282, cg20601071, cg07752604
RNF175	ILMN_1741281	0.491375	0.114361	4.29669	6.70037e-05	0.00143511	cg09760963, cg02647878, cg21625800, cg27283417
RAB35	ILMN_1812571	0.491281	0.114368	4.29561	6.72523e-05	0.00143849	cg12587921, cg14945214, cg11051349, cg17717091, cg19995539, cg03617633
DPP6	ILMN_1663580	0.491127	0.114379	4.29384	6.76597e-05	0.00144526	cg20336253, cg17843376, cg01921323, cg05751344, cg26414472, cg16115627, cg21097820, cg00252418, cg25860981, cg09433162, cg13765278, cg11537355, cg03388542, cg15264162, cg22252539, cg18239417
SNRPB2	ILMN_1771620	0.491018	0.114388	4.29258	6.79518e-05	0.00144955	cg24899750, cg20410363
ACBD5	ILMN_2295980	0.490789	0.114404	4.28995	6.85641e-05	0.00146065	cg14240646, cg23656959, cg16295514
HPS6	ILMN_1718537	0.490665	0.114414	4.28851	6.89015e-05	0.00146195	cg06286028, cg02840794
PTK6	ILMN_2075800	0.490685	0.114412	4.28875	6.88466e-05	0.00146195	cg24480577, cg10285525, cg17029694, cg04220433, cg08305707, cg17474524, cg04626878, cg12983285
SCO2	ILMN_1701621	0.490678	0.114413	4.28867	6.88645e-05	0.00146195	cg24856732, cg10416593, cg03362418
GCC2	ILMN_1678831	0.490609	0.114418	4.28787	6.90519e-05	0.00146201	cg01745370, cg09590161, cg05007112, cg02082929
ACSL4	ILMN_2391458	0.490596	0.114419	4.28772	6.90887e-05	0.00146201	cg14457256
SHMT1	ILMN_2402463	0.490459	0.114429	4.28614	6.94614e-05	0.00146348	cg26763362, cg14483210, cg25492364
GFAP	ILMN_1697176	0.490458	0.114429	4.28614	6.94623e-05	0.00146348	cg20911989, cg16343401
2021-09-06	ILMN_2399264	0.490499	0.114426	4.28661	6.93515e-05	0.00146348	cg22878368, cg00685229, cg17190855, cg16672500, cg09012264, cg10295725
ATP8A1	ILMN_1778358	0.490434	0.114431	4.28587	6.9527e-05	0.00146348	cg07557423, cg04114386
MCTP2	ILMN_1792682	0.490323	0.114439	4.28458	6.98334e-05	0.00146798	cg21467108, cg05988197, cg02383197, cg23754710
PRKDC	ILMN_2253648	0.490257	0.114444	4.28382	7.0014e-05	0.00146983	cg04894009, cg23109897
OR4A16	ILMN_1808683	0.490126	0.114453	4.28232	7.03739e-05	0.00147349	cg18594701, cg14715327, cg05962042
CNNM1	ILMN_1657750	0.490156	0.114451	4.28266	7.02915e-05	0.00147349	cg23076351, cg17599970, cg22986000, cg20255874, cg00301630, cg06312469, cg00851482, cg27143070, cg13587253
SLC9A7	ILMN_1774806	0.489998	0.114463	4.28085	7.07275e-05	0.001477	cg26068514, cg13146665, cg01833509, cg14799650, cg05040568
SHOX2	ILMN_1666777	0.490005	0.114462	4.28092	7.07088e-05	0.001477	cg12315391, cg25460158, cg15726154
CUGBP1	ILMN_1686516	0.489853	0.114474	4.27918	7.11318e-05	0.00147819	cg13308137, cg19460817, cg25953688, cg25059436
KLK15	ILMN_2347097	0.489868	0.114473	4.27935	7.10908e-05	0.00147819	cg15116481, cg18254983, cg04744379
DMGDH	ILMN_2117526	0.489844	0.114474	4.27907	7.11571e-05	0.00147819	cg03400060, cg01902605, cg06501366, cg23911707, cg01856645, cg08328513, cg12648510, cg26759351, cg12552120
UNC5C	ILMN_1687875	0.489884	0.114471	4.27953	7.10452e-05	0.00147819	cg24386507, cg03008707, cg08624695, cg07824265, cg23403868, cg14694154, cg18821474, cg17412542, cg06258305, cg02999630, cg10528218
ZNF367	ILMN_2200880	0.489769	0.11448	4.27821	7.13666e-05	0.0014806	cg14320938, cg13951450
CCDC41	ILMN_1799113	0.489603	0.114492	4.27631	7.18313e-05	0.0014883	cg05135942
ARID5B	ILMN_1721626	0.489498	0.1145	4.2751	7.21267e-05	0.00149247	cg08806401, cg03028088, cg02863179, cg16389209, cg24495062, cg13159626, cg26095923, cg03020000, cg20270052, cg07070658, cg13344587, cg17825601
UNC45A	ILMN_1709860	0.489439	0.114504	4.27442	7.22937e-05	0.00149398	cg12391044, cg18724928, cg08939371, cg13287772, cg05878630, cg27366007, cg00526711, cg11145826
STRC	ILMN_2170930	0.489336	0.114512	4.27324	7.25853e-05	0.00149805	cg09669699
SIAH1	ILMN_1661161	0.489266	0.114517	4.27244	7.2784e-05	0.0015002	cg00041311
RFWD3	ILMN_1687107	0.489158	0.114525	4.2712	7.3092e-05	0.0015046	cg24415082, cg02654704
AP1M1	ILMN_1754738	0.489083	0.11453	4.27034	7.33079e-05	0.00150585	cg08248297, cg00754063, cg23677833, cg11207352
BTF3L4	ILMN_2072140	0.489071	0.114531	4.2702	7.33427e-05	0.00150585	cg15140743, cg26869888
ZBTB10	ILMN_1673222	0.488931	0.114542	4.26859	7.3746e-05	0.00151217	cg04391722
SP3	ILMN_1662168	0.488827	0.114549	4.2674	7.40456e-05	0.00151636	cg15477738, cg09065700
PPP2R2D	ILMN_1683589	0.488756	0.114554	4.26659	7.425e-05	0.00151663	cg21024420, cg15102070, cg02265810, cg08754478, cg07454788
ATP5J	ILMN_1772929	0.48876	0.114554	4.26663	7.42382e-05	0.00151663	cg13784195
SLC8A1	ILMN_1699520	0.488658	0.114562	4.26546	7.45348e-05	0.00152049	cg17477659, cg17766035, cg13411948, cg11880466, cg25073563, cg06708378, cg07586792, cg12440046, cg04719975, cg22347637, cg26269825
ELF1	ILMN_1664010	0.488602	0.114566	4.26482	7.46972e-05	0.00152185	cg05766479, cg10322874, cg10788355, cg03052074, cg20033981, cg07916085, cg20405811, cg15040708
RNF167	ILMN_1794726	0.48856	0.114569	4.26434	7.4821e-05	0.00152197	cg22628926, cg12505390
ETV1	ILMN_1685891	0.488529	0.114571	4.26399	7.49105e-05	0.00152197	cg20281632, cg12305238, cg19213633, cg23993949, cg06154860
PRKACB	ILMN_1771523	0.488502	0.114573	4.26367	7.49907e-05	0.00152197	cg08823780, cg08950508
CAPN2	ILMN_1716057	0.488372	0.114583	4.26218	7.53724e-05	0.00152387	cg11266493, cg19318393, cg00779797, cg10464968, cg06740995, cg02923485, cg24047802
HERC2P4	ILMN_2058327	0.488378	0.114582	4.26225	7.53553e-05	0.00152387	cg08469366, cg08455440
ADAM19	ILMN_1682225	0.48843	0.114578	4.26285	7.52004e-05	0.00152387	cg19897222, cg09648467, cg25077558, cg10768883, cg13667243, cg25090569, cg25559421, cg07301795, cg07575896, cg09079275, cg25387487, cg07257747, cg23214435
KCNIP4	ILMN_1679580	0.488288	0.114589	4.26122	7.56187e-05	0.0015269	cg15008665, cg26748440, cg10813306, cg14011933, cg08125031, cg21625386, cg00671269, cg23452289, cg13673570, cg07695835, cg06482428, cg16781992, cg12981901, cg05775858, cg27526346
ADAM33	ILMN_1651657	0.488183	0.114597	4.26002	7.59284e-05	0.00153045	cg22333888, cg04505348, cg01497154
MRPL34	ILMN_1783681	0.488164	0.114598	4.25979	7.59873e-05	0.00153045	cg16521040
SFXN4	ILMN_1770848	0.487906	0.114617	4.25685	7.67528e-05	0.00154195	cg01293200
ACBD6	ILMN_1684271	0.487925	0.114615	4.25706	7.66973e-05	0.00154195	cg02834951, cg16358350
TAB3	ILMN_1671351	0.487794	0.114625	4.25556	7.70891e-05	0.0015448	cg02632289
TNFRSF10B	ILMN_1699265	0.487813	0.114624	4.25578	7.70312e-05	0.0015448	cg11702403, cg06244990, cg00185804, cg13580286
HERPUD1	ILMN_2374159	0.487573	0.114641	4.25304	7.77543e-05	0.00154506	cg08962151, cg01680667
E4F1	ILMN_1720287	0.487564	0.114642	4.25292	7.77837e-05	0.00154506	cg08921185
PKLR	ILMN_1725172	0.48767	0.114634	4.25414	7.74634e-05	0.00154506	cg09037777, cg15490880
HLA-E	ILMN_1765258	0.48764	0.114636	4.2538	7.75526e-05	0.00154506	cg23235965, cg13007871, cg11594821, cg00340855
PHF19	ILMN_1756676	0.487592	0.11464	4.25325	7.76976e-05	0.00154506	cg14425045, cg18224492
CSNK1G1	ILMN_1704713	0.48764	0.114636	4.2538	7.75525e-05	0.00154506	cg21617870, cg25581222
PHF21B	ILMN_1790154	0.487736	0.114629	4.25489	7.72645e-05	0.00154506	cg14885266, cg20734611, cg14786713, cg15648040, cg17574787, cg23529405, cg14741423, cg22011561, cg17339958
ADORA2B	ILMN_1703946	0.487514	0.114646	4.25235	7.7935e-05	0.00154613	cg07563400, cg20504533
SENP7	ILMN_1778294	0.48732	0.11466	4.25014	7.85236e-05	0.00154621	cg20575173, cg04364311, cg05046556, cg14250417
ANXA2	ILMN_1755937	0.487327	0.114659	4.25022	7.85026e-05	0.00154621	cg27554954, cg02072495, cg13313836, cg12166217, cg01806702, cg21398489
CASP2	ILMN_1736568	0.487442	0.114651	4.25154	7.81518e-05	0.00154621	cg24768817, cg09243021
VKORC1L1	ILMN_1802894	0.487438	0.114651	4.25149	7.8164e-05	0.00154621	cg20836212, cg19350839, cg21104363, cg12650547
SORCS1	ILMN_1665492	0.487389	0.114655	4.25092	7.83147e-05	0.00154621	cg26399937, cg11000461, cg25564241, cg04844038, cg03239861, cg24796548, cg25720419, cg04808948, cg24795173, cg13348865, cg19109373
MAP2K3	ILMN_1680777	0.487344	0.114658	4.25041	7.8451e-05	0.00154621	cg11370381, cg10347246, cg01805635, cg18881501, cg13139135, cg11866019, cg10195005, cg11972062
GPR155	ILMN_1709194	0.487164	0.114671	4.24836	7.90009e-05	0.00155368	cg11441536, cg19979107, cg25586410, cg24657156
BCL6	ILMN_1746053	0.487061	0.114679	4.24717	7.93206e-05	0.00155671	cg15232708, cg14893267, cg05663031, cg04339396, cg01598596
EVC	ILMN_1671562	0.487051	0.11468	4.24706	7.93509e-05	0.00155671	cg19085543, cg01442064, cg20208443, cg02333424
TRIM17	ILMN_1698237	0.486942	0.114688	4.24581	7.96866e-05	0.00155752	cg08874372, cg20939768
SLC22A1	ILMN_1715742	0.486996	0.114684	4.24643	7.95201e-05	0.00155752	cg03873023
ADRA1A	ILMN_1653821	0.486946	0.114687	4.24586	7.96747e-05	0.00155752	cg17454318, cg19519355
CLK3	ILMN_2394027	0.486892	0.114691	4.24524	7.98428e-05	0.00155865	cg05333719, cg12219768, cg11218699, cg20396110
TXNIP	ILMN_1697448	0.486676	0.114707	4.24277	8.05151e-05	0.00156792	cg22690212, cg26974062, cg19693031, cg02988288
CASC1	ILMN_1708983	0.486693	0.114706	4.24297	8.04609e-05	0.00156792	cg02234097
GMCL1	ILMN_2194627	0.486617	0.114711	4.2421	8.06976e-05	0.00156825	cg19716816, cg03473434, cg05899750
THAP4	ILMN_2183261	0.486607	0.114712	4.24199	8.07299e-05	0.00156825	cg13160874, cg12761732, cg00527440, cg08615219
SFRS8	ILMN_1692575	0.486562	0.114715	4.24147	8.08725e-05	0.0015691	cg12198090, cg01940439, cg02470959, cg12103569
MON2	ILMN_1697200	0.486288	0.114735	4.23834	8.17352e-05	0.00158198	cg22307663
SPAG5	ILMN_2141259	0.486314	0.114733	4.23865	8.16509e-05	0.00158198	cg17960080, cg06803850
VRK3	ILMN_2348403	0.486076	0.114751	4.23592	8.24099e-05	0.0015847	cg11918822, cg22600079, cg11846529, cg26752701
PPM1A	ILMN_2296045	0.486167	0.114744	4.23697	8.21178e-05	0.0015847	cg16959351, cg14785542
PSMB9	ILMN_2376108	0.486055	0.114752	4.23569	8.24753e-05	0.0015847	cg12862002, cg02567488, cg13403689, cg07156249
P2RY13	ILMN_1664094	0.486066	0.114752	4.23581	8.24425e-05	0.0015847	cg00091349, cg11046673
CAMK2G	ILMN_1809695	0.486092	0.11475	4.23611	8.23568e-05	0.0015847	cg00564723, cg12726743, cg06022113, cg21487832, cg09819249
MME	ILMN_1786319	0.486131	0.114747	4.23655	8.2235e-05	0.0015847	cg13902579
ANKDD1A	ILMN_1813139	0.485937	0.114761	4.23434	8.28532e-05	0.00159004	cg05527113, cg17434329, cg10097464, cg13834443, cg21950330, cg00958451
ANKHD1	ILMN_1778304	0.485778	0.114773	4.23252	8.3366e-05	0.00159542	cg00692161, cg11521414
DUSP15	ILMN_2382471	0.485793	0.114772	4.2327	8.3317e-05	0.00159542	cg06102403
MBP	ILMN_1672660	0.485756	0.114774	4.23228	8.34352e-05	0.00159542	cg20867648, cg04890026, cg12555907, cg17199181, cg00366917, cg24274653, cg07527273, cg22258096, cg03826496, cg07637837, cg17266581, cg27400313, cg15352683, cg15164292, cg06543730, cg15783427, cg25786273, cg22168512
CSNK2A1	ILMN_2386355	0.485707	0.114778	4.23171	8.35962e-05	0.00159658	cg04530248, cg23481873
TGIF1	ILMN_2318638	0.485622	0.114784	4.23074	8.38717e-05	0.00159799	cg13468667, cg27322282, cg09288233, cg10580691
KIF21A	ILMN_1681249	0.485638	0.114783	4.23093	8.38183e-05	0.00159799	cg23108580, cg17859258
PCDHB9	ILMN_2047885	0.485475	0.114795	4.22907	8.43482e-05	0.00160515	cg22849451
TBL1X	ILMN_1744795	0.485435	0.114798	4.22862	8.44778e-05	0.00160569	cg00808693, cg10629085, cg04414946, cg07746734, cg25478924, cg08076261
ILKAP	ILMN_1687655	0.485383	0.114801	4.22802	8.46492e-05	0.00160596	cg24412760, cg05104080, cg12132046
CNTFR	ILMN_1809456	0.485369	0.114802	4.22786	8.46946e-05	0.00160596	cg03395886, cg13904574, cg13947167, cg09320516, cg10334671
IGSF1	ILMN_1704675	0.485204	0.114815	4.22598	8.52378e-05	0.00161015	cg10743239, cg00330555
ADC	ILMN_1659599	0.485227	0.114813	4.22625	8.51603e-05	0.00161015	cg12731430, cg04122081
AIRE	ILMN_1670282	0.485186	0.114816	4.22578	8.52954e-05	0.00161015	cg27251412, cg09510531, cg01323542, cg11923631, cg15838223, cg08089567, cg12843033, cg16501323
CAST	ILMN_1783627	0.485178	0.114816	4.22569	8.53214e-05	0.00161015	cg10202975, cg27588075, cg01741836, cg07507685, cg16401672, cg15919833, cg19471485, cg13012653, cg11214001
CMIP	ILMN_1738075	0.485081	0.114823	4.22458	8.56416e-05	0.00161039	cg00520410, cg19010675, cg24258104, cg03834931, cg19107215, cg04277753, cg16583186, cg27431918, cg00534468, cg06665132, cg01567051, cg16700025, cg05653482, cg02282640, cg08946161, cg24647286, cg14414913, cg23004006, cg02814118, cg16672223, cg14571071, cg09685472, cg05740262, cg05499338, cg09742346, cg12361705, cg03031932, cg10692114, cg07574924, cg06627532
ABR	ILMN_1672878	0.485051	0.114826	4.22425	8.574e-05	0.00161039	cg01642895, cg25436152, cg17520778, cg14236443, cg13113642, cg12194409, cg25206705, cg17411020, cg18468019, cg08034025, cg11409361, cg11124094, cg07788600, cg21195914, cg20699780, cg15892620, cg15474728, cg06953329, cg17876332, cg04724319, cg24981811, cg09418922, cg14335816, cg21950605, cg16050472, cg20870820, cg00914147, cg18605237, cg22681654, cg27042666, cg01884917, cg06932713, cg12493255, cg1…
MOCS2	ILMN_2274923	0.485102	0.114822	4.22482	8.55743e-05	0.00161039	cg21540749, cg26505878
PDE8A	ILMN_2408946	0.485069	0.114824	4.22444	8.56825e-05	0.00161039	cg24954977, cg22529607, cg24736834, cg08668411, cg17256791, cg12176856, cg09425164, cg04597111, cg02290623, cg06645081
NEU3	ILMN_1740524	0.484918	0.114835	4.22272	8.61838e-05	0.0016111	cg15057214, cg09114833
NMNAT2	ILMN_1707881	0.484939	0.114834	4.22296	8.61139e-05	0.0016111	cg27588653, cg13960694, cg19409838, cg16326962, cg20400698
TMEM154	ILMN_2088124	0.484946	0.114833	4.22304	8.60914e-05	0.0016111	cg12968903, cg11844042, cg21146801, cg09527687, cg20345275
CDH22	ILMN_1753586	0.484948	0.114833	4.22306	8.60843e-05	0.0016111	cg02661079, cg00891664, cg00466500, cg13422751, cg12589798, cg02178768, cg22636697, cg10651775, cg24101578, cg21820708, cg07676002, cg15184495, cg05326150, cg14583183, cg25484135, cg07296387, cg07869907, cg00175180, cg11479256, cg02013762
GSTM4	ILMN_1716979	0.484766	0.114846	4.221	8.66888e-05	0.00161673	cg22247664, cg05793930, cg21451998
SCNN1G	ILMN_2153837	0.48477	0.114846	4.22104	8.6677e-05	0.00161673	cg09552652, cg04256910, cg27258551
BANP	ILMN_2396338	0.48459	0.114859	4.21899	8.72816e-05	0.00162588	cg19007952, cg00253848, cg20611109, cg10088879, cg16659510, cg14990198, cg02267536, cg21554095, cg12279288, cg04218132, cg00935421, cg17741178, cg01357591, cg07527105, cg04583842, cg05889198, cg08460198, cg02270270, cg25315420, cg16471167, cg21906069
AKAP13	ILMN_2396956	0.484544	0.114862	4.21847	8.7434e-05	0.00162681	cg19568022, cg19645258, cg17298352, cg09427131, cg26462892, cg22681495, cg19629899, cg07803501, cg10300540, cg10644073, cg02536545, cg26358968, cg25232967, cg03181212, cg12412575, cg01613977, cg17133734
MOBKL2C	ILMN_1798288	0.484486	0.114867	4.21781	8.76307e-05	0.00162856	cg05376185, cg00950809, cg07347511, cg06760830
NDE1	ILMN_1739805	0.484375	0.114875	4.21655	8.80051e-05	0.00163267	cg23767029, cg02197978, cg08118908, cg03520903, cg00485047, cg08730778
PLEKHB2	ILMN_1698323	0.48436	0.114876	4.21638	8.80576e-05	0.00163267	cg20847114, cg02734883
TIGD1	ILMN_1777579	0.484222	0.114886	4.21481	8.85272e-05	0.00163946	cg07059784
NAT1	ILMN_1688071	0.484103	0.114895	4.21345	8.89333e-05	0.00164506	cg06163789
P2RY2	ILMN_1690664	0.48404	0.114899	4.21274	8.91479e-05	0.00164711	cg15584015, cg24711094, cg14655553, cg16287734
CLDN18	ILMN_1662484	0.483966	0.114905	4.2119	8.94042e-05	0.00164992	cg11197945, cg24269840, cg25792651, cg06580220
SLC26A5	ILMN_1796154	0.48379	0.114917	4.20989	9.00129e-05	0.00165923	cg03139896, cg06502892, cg20443728, cg26475547
CALN1	ILMN_1778121	0.483724	0.114922	4.20915	9.02387e-05	0.00166146	cg19757435, cg06285810, cg11375451, cg03845688, cg22510074, cg14955982, cg09762252, cg12776013, cg01584103, cg13797217, cg14178336, cg00277397, cg03229590
ZMYND8	ILMN_2386179	0.483681	0.114925	4.20866	9.03894e-05	0.00166231	cg10467021, cg09337391, cg17356255, cg00506062, cg13247329, cg02807220, cg01764256, cg05445320, cg03431084, cg25520710, cg11296082, cg18638857
RECQL5	ILMN_1692433	0.483533	0.114936	4.20697	9.09064e-05	0.00166789	cg23702727, cg09320702, cg10762511, cg00214171, cg07251887, cg26870936, cg10053073, cg14934396
ELF4	ILMN_1652082	0.483504	0.114938	4.20664	9.1008e-05	0.00166789	cg03561088
TCF7L2	ILMN_1672486	0.483561	0.114934	4.20729	9.08086e-05	0.00166789	cg09022607, cg26380291, cg01673856, cg11748187, cg00159523, cg08687829, cg16310045, cg03683087, cg19506849, cg27162705, cg27280172, cg22406666
CLK3	ILMN_2320336	0.48345	0.114942	4.20603	9.11959e-05	0.0016694	cg05333719, cg12219768, cg11218699, cg20396110
GNAL	ILMN_1746027	0.483331	0.114951	4.20469	9.1612e-05	0.00167316	cg13997883, cg12981354, cg04584552, cg07662833, cg14335375, cg22204835, cg20388038, cg10068300, cg00174761, cg20202850, cg12869154, cg24408792
C1QTNF1	ILMN_1694608	0.483339	0.11495	4.20477	9.1586e-05	0.00167316	cg09967973, cg09690989, cg17015522, cg00193613, cg25146577, cg23882796, cg05021636, cg14852821, cg14020904, cg25165320
CASP10	ILMN_2321720	0.48305	0.114971	4.2015	9.26059e-05	0.00168937	cg24599065, cg17475949, cg15898018
CHST7	ILMN_1732831	0.482997	0.114975	4.2009	9.27952e-05	0.00169088	cg10906138, cg04872051
UBL7	ILMN_1653646	0.48295	0.114978	4.20036	9.29636e-05	0.001692	cg08294721, cg25202845
MS4A1	ILMN_2401714	0.482716	0.114995	4.19771	9.38006e-05	0.00170423	cg15165291, cg14373802
TOM1	ILMN_2082314	0.482702	0.114996	4.19755	9.38502e-05	0.00170423	cg13122895, cg21146537, cg07062809
GLIS3	ILMN_2291871	0.482637	0.115001	4.19682	9.40838e-05	0.00170457	cg00881101, cg06960220, cg17692251, cg08575408, cg08548560, cg03242313, cg06953507, cg00123225, cg17474135, cg13770114, cg07610139, cg11123501, cg11935287, cg15548721, cg10836809, cg17753877, cg13409578, cg21025810, cg14047387, cg01748496, cg14269813, cg15089921, cg13243685, cg23053961
PCDH10	ILMN_1688500	0.48264	0.115001	4.19684	9.40752e-05	0.00170457	cg14400886
ARMC8	ILMN_1797453	0.482541	0.115008	4.19573	9.44312e-05	0.00170891	cg02691693
COL6A1	ILMN_1732151	0.482399	0.115018	4.19412	9.49458e-05	0.00171432	cg19963608, cg17240539, cg04064254, cg05194808
ARHGAP25	ILMN_1777998	0.482428	0.115016	4.19445	9.48412e-05	0.00171432	cg25887844, cg22018084, cg23817627, cg08684834
ARID4A	ILMN_2338447	0.482219	0.115031	4.19207	9.56054e-05	0.00171841	cg12203852
SMAP1	ILMN_2363231	0.482225	0.115031	4.19214	9.55836e-05	0.00171841	cg27012744
GALNT14	ILMN_1722524	0.482245	0.115029	4.19237	9.55084e-05	0.00171841	cg23512079, cg21856015, cg16912114, cg01455297, cg03442269, cg05904605, cg07997987, cg19815274, cg03279535, cg20280926, cg13451174
SLC16A5	ILMN_1755649	0.482272	0.115027	4.19268	9.54101e-05	0.00171841	cg11312037
GNAT1	ILMN_1697315	0.482122	0.115038	4.19097	9.59615e-05	0.00172091	cg25554042, cg20900097, cg00166372, cg25713346
MOBP	ILMN_1750271	0.482124	0.115038	4.191	9.59521e-05	0.00172091	cg27272723, cg16729794, cg14133257, cg07878407, cg23605644, cg23603305, cg11235602, cg24050474, cg14968361
UBE2G2	ILMN_2297824	0.481812	0.11506	4.18747	9.71026e-05	0.00173361	cg16369592, cg11705651, cg08740424
MYBPHL	ILMN_1731215	0.481811	0.115061	4.18746	9.71068e-05	0.00173361	cg19345895, cg08872703
TEKT2	ILMN_2043173	0.481835	0.115059	4.18773	9.70174e-05	0.00173361	cg19252108
PRDM4	ILMN_1691432	0.481898	0.115054	4.18844	9.67851e-05	0.00173361	cg06196926, cg21543045
ARIH1	ILMN_1694219	0.481757	0.115064	4.18685	9.73077e-05	0.00173522	cg08921926
GOLGA8B	ILMN_2103547	0.481728	0.115067	4.18652	9.74157e-05	0.00173522	cg09684485, cg05531670
USP32	ILMN_1653337	0.481659	0.115072	4.18573	9.76747e-05	0.00173789	cg14598546, cg01558654, cg03411133, cg26869211
PALMD	ILMN_1761206	0.481529	0.115081	4.18426	9.81614e-05	0.00174459	cg02472525, cg07242776, cg19628189, cg00729875, cg14007733, cg07960762, cg05009352, cg27563423, cg22977099, cg24603803
CRYBA4	ILMN_1686362	0.481436	0.115088	4.18321	9.85109e-05	0.00174884	cg04307169, cg00618042
CDH23	ILMN_1779934	0.481401	0.11509	4.18282	9.86406e-05	0.00174919	cg24094513, cg17485681, cg23282441, cg17760794, cg17641566, cg22255565, cg03107409, cg04869466, cg18608017, cg13741110, cg23483316, cg04117731, cg24499627, cg13714026, cg10636442, cg00234046, cg23983208, cg17395940, cg17225020, cg06258764, cg13992202, cg17626066, cg00541421, cg23934484, cg04457572, cg08293528, cg24938210, cg14916175, cg00664646, cg10909141, cg00314404
COG8	ILMN_1725246	0.481341	0.115094	4.18214	9.88658e-05	0.00175123	cg03603530, cg10452133, cg02192472, cg01130978
PLEKHO1	ILMN_1694213	0.481282	0.115099	4.18147	9.90891e-05	0.00175323	cg25464140, cg21479860
RFC5	ILMN_1699709	0.480898	0.115126	4.17713	0.000100553	0.00177517	cg01295673, cg23343264
ZNF438	ILMN_1678494	0.480915	0.115125	4.17732	0.000100488	0.00177517	cg23260901, cg12473282, cg12139119, cg10575075, cg17016094, cg07812959, cg08764162, cg25888881
CHCHD4	ILMN_1813938	0.480804	0.115133	4.17606	0.000100915	0.0017757	cg14919823, cg15084803, cg04713358
TCF4	ILMN_1814194	0.480803	0.115133	4.17605	0.000100919	0.0017757	cg18385050, cg16528372, cg13500196, cg06981817, cg00988306, cg23482397, cg14954437, cg11489144, cg03725380, cg20444600, cg08828848, cg01245135, cg26200795, cg17470778, cg23150343, cg14054378, cg15681886, cg14568422
DDX19A	ILMN_2197101	0.480855	0.11513	4.17664	0.000100719	0.0017757	cg05457411
TGOLN2	ILMN_1651735	0.480755	0.115137	4.17552	0.000101101	0.00177694	cg00710862, cg01054402
KCNK17	ILMN_1717702	0.480537	0.115152	4.17305	0.000101945	0.00178048	cg06362331, cg18601596, cg20869405, cg18960642, cg23833119
KYNU	ILMN_1746517	0.480499	0.115155	4.17262	0.000102092	0.00178048	cg05058758, cg05976716, cg05510714, cg06131859, cg11337520, cg05636112
FOLH1	ILMN_1681651	0.480481	0.115156	4.17242	0.000102163	0.00178048	cg24400039
CYP2C18	ILMN_1683121	0.480531	0.115153	4.17299	0.000101967	0.00178048	cg06852652, cg07073035
OR52M1	ILMN_1725686	0.480548	0.115152	4.17318	0.000101901	0.00178048	ch.11.167001F
SBF2	ILMN_2123665	0.480665	0.115143	4.1745	0.000101448	0.00178048	cg03990261, cg21708086, cg18993113, cg21560722, cg21319018, cg07687480
CLDN1	ILMN_1724686	0.480495	0.115155	4.17258	0.000102107	0.00178048	cg03597510
SON	ILMN_2323302	0.480471	0.115157	4.17231	0.0001022	0.00178048	cg11940960, cg00789390
ZNF536	ILMN_2150586	0.480332	0.115167	4.17074	0.000102743	0.00178797	cg23458168, cg20883342, cg18680834, cg15633073, cg21189356, cg17406023, cg10223027, cg10428478, cg16043651
TNFAIP8	ILMN_2414325	0.480272	0.115171	4.17006	0.000102979	0.00178898	cg27621513, cg04195774, cg23985447, cg07376834, cg14845536, cg21130861, cg18689486, cg19866011, cg21239001, cg12211895, cg01810267, cg07398791, cg18790491, cg23328295, cg03723497, cg22970786, cg21319709, cg24324146
ARID4A	ILMN_1676626	0.48026	0.115172	4.16992	0.000103026	0.00178898	cg12203852
PHYH	ILMN_2282352	0.480118	0.115183	4.16832	0.000103583	0.00179472	cg19018267, cg11115427
FSD1	ILMN_2376980	0.480134	0.115181	4.16851	0.000103519	0.00179472	cg26354493, cg25902889
PCGF3	ILMN_1803454	0.479947	0.115195	4.1664	0.000104259	0.00180446	cg06148468, cg10864200, cg20735989, cg02697106, cg20215598, cg12148312, cg20313298, cg23376390, cg03162143, cg00614959, cg13941682, cg14425960, cg17886413, cg10843276
CCNB3	ILMN_1705757	0.479856	0.115201	4.16536	0.000104622	0.00180878	cg09555679
ZNF217	ILMN_1755303	0.479766	0.115208	4.16436	0.000104977	0.00181226	cg17098965, cg05359207
SNRK	ILMN_2107184	0.479748	0.115209	4.16415	0.000105052	0.00181226	cg04244171
KIAA1958	ILMN_1769140	0.479687	0.115214	4.16346	0.000105296	0.00181449	cg01468334, cg21560798
SYPL1	ILMN_1691458	0.479514	0.115226	4.16151	0.00010599	0.0018197	cg09315887
KMO	ILMN_1730917	0.479538	0.115224	4.16178	0.000105893	0.0018197	cg00641987
MXRA7	ILMN_1743836	0.479498	0.115227	4.16133	0.000106053	0.0018197	cg15052447, cg17723941, cg25130349, cg10267491, cg22216643, cg20546985, cg05147273, cg02965407, cg17361885, cg03810296
TIMM13	ILMN_1686557	0.479497	0.115227	4.16132	0.000106057	0.0018197	cg26149485, cg25629768, cg03870261, cg19906122
SLC6A6	ILMN_1673586	0.479309	0.115241	4.1592	0.000106817	0.00183064	cg10973922, cg02274315, cg25833334, cg23158446
NGEF	ILMN_1809613	0.479282	0.115243	4.1589	0.000106925	0.00183064	cg06266189, cg14163654, cg10259518, cg05935827, cg03439464, cg00421356, cg22829375
SMG7	ILMN_2368597	0.479227	0.115247	4.15827	0.00010715	0.00183252	cg13492133, cg11534240
VAV3	ILMN_2290068	0.479086	0.115257	4.15669	0.000107724	0.0018364	cg21722691, cg09366829, cg14559492, cg10904085
ACBD5	ILMN_1693250	0.479116	0.115254	4.15703	0.0001076	0.0018364	cg14240646, cg23656959, cg16295514
TIMM22	ILMN_1706959	0.479088	0.115256	4.15671	0.000107716	0.0018364	cg26765511
LGALS14	ILMN_1698318	0.479017	0.115262	4.15591	0.000108005	0.00183921	cg08958913
TES	ILMN_2311796	0.478953	0.115266	4.15519	0.000108267	0.0018417	cg01574564, cg27443408, cg03237690
GRK5	ILMN_2096719	0.478828	0.115275	4.15379	0.00010878	0.00184845	cg03297029, cg00406211, cg01972495, cg08650639, cg14351425, cg22378874, cg15985580, cg17050472, cg24864097, cg00248439, cg26203879, cg05739347, cg14015156, cg00522048, cg21544091
FZD6	ILMN_1659297	0.478623	0.11529	4.15148	0.000109627	0.00186085	cg13266773, cg10929921
ABHD3	ILMN_1801767	0.478549	0.115295	4.15065	0.000109935	0.00186408	cg05766064, cg27109614, cg15533222, cg10690887, cg06672859
RSPO1	ILMN_1682937	0.478403	0.115305	4.14901	0.000110543	0.00186542	cg00700866, cg17161617, cg12391690
SOS2	ILMN_1764414	0.478413	0.115305	4.14911	0.000110505	0.00186542	cg18294563
ADAM28	ILMN_1664631	0.478361	0.115308	4.14854	0.000110719	0.00186542	cg18757155, cg14868896, cg22915945, cg17969683
SPINLW1	ILMN_1794266	0.478406	0.115305	4.14904	0.000110533	0.00186542	cg10379687, cg22862112
ATP5S	ILMN_2299843	0.478458	0.115302	4.14962	0.000110315	0.00186542	cg15292009, cg16622246
GTF2A1	ILMN_1725247	0.478372	0.115308	4.14866	0.000110675	0.00186542	cg20122786, cg08531508
CIDEA	ILMN_2390318	0.4782	0.11532	4.14672	0.000111398	0.00187487	cg02284155, cg19761818, cg26235526, cg15890794
NR3C1	ILMN_1668525	0.478161	0.115323	4.14629	0.00011156	0.0018756	cg08695103, cg01967637, cg08423118, cg03857453, cg07733851
PSMB9	ILMN_1798233	0.478004	0.115334	4.14452	0.000112226	0.00188471	cg12862002, cg02567488, cg13403689, cg07156249
BCL2L14	ILMN_1717976	0.477977	0.115336	4.14422	0.000112339	0.00188471	cg20141578, cg18223430, cg21228717, cg09379489, cg00630991
NCOA1	ILMN_1669033	0.477886	0.115342	4.1432	0.000112725	0.00188521	cg10027944, cg09625143, cg06022832, cg00609566
BRCA1	ILMN_1771065	0.477914	0.11534	4.1435	0.000112609	0.00188521	cg04110421, cg02286533, cg14947218, cg16006004, cg24900425, cg18372208
ZNF442	ILMN_1663754	0.477905	0.115341	4.14341	0.000112644	0.00188521	cg12651065
RNF135	ILMN_1738883	0.477746	0.115352	4.14161	0.000113326	0.00189326	cg20469139
AMOTL2	ILMN_1778788	0.477679	0.115357	4.14087	0.00011361	0.001896	cg01365568, cg19211880, cg15709065, cg06309895, cg10694507, cg15771032, cg13136451, cg20217702
RNF44	ILMN_1660079	0.477525	0.115368	4.13914	0.000114274	0.00190508	cg02270010, cg05517697, cg12686260, cg01568504
PRKAG2	ILMN_2293872	0.477402	0.115377	4.13776	0.000114804	0.00190933	cg26673980, cg13870500, cg09449988, cg20237106, cg09620929, cg12355505, cg06333800, cg05890154, cg15661715, cg18439339, cg03097819, cg08930413, cg14059145, cg01423695, cg07571734, cg01588379, cg03740323, cg11282705, cg18649198, cg21764708, cg03567939, cg17359198, cg15453708, cg21297695, cg12356730, cg12978800, cg19412964, cg06516482, cg04584439, cg17918753, cg07547279, cg06918623, cg02696607, cg0…
SLC9A1	ILMN_1800425	0.477423	0.115375	4.138	0.000114713	0.00190933	cg13969197, cg27108668, cg03769927
EFNA5	ILMN_1685616	0.477382	0.115378	4.13754	0.000114889	0.00190933	cg08942527, cg08218206, cg19996027, cg16554002, cg14874936, cg20740133, cg10788939, cg08896592, cg20402000, cg13360848
ZNF468	ILMN_2406390	0.477333	0.115382	4.13698	0.000115103	0.00191088	cg23505501, cg15721243
ACCN2	ILMN_1769694	0.477304	0.115384	4.13666	0.000115229	0.00191098	cg08886880, cg18942451, cg01043616, cg16615454
SGCB	ILMN_2194467	0.47722	0.11539	4.13572	0.000115593	0.00191301	cg15353612
LRPAP1	ILMN_1660341	0.477225	0.11539	4.13577	0.000115574	0.00191301	cg04857395, cg16511795, cg01298004, cg19096034, cg00356499, cg07955126, cg26401028, cg25201363, cg23903787, cg20494878, cg02846431
RRN3	ILMN_1765401	0.477169	0.115394	4.13514	0.000115818	0.00191473	cg01708421
PCDHGC5	ILMN_1767649	0.476984	0.115407	4.13307	0.000116627	0.00192411	cg22082176, cg15988320, cg21101631
SLC25A24	ILMN_1711838	0.476994	0.115406	4.13318	0.000116584	0.00192411	cg04773602, cg10845342, cg01342222, cg24323958, cg14981978, cg14756463, cg24081443
MRPL22	ILMN_1663220	0.476933	0.11541	4.1325	0.00011685	0.00192498	cg17462962
RASSF1	ILMN_1808066	0.476917	0.115412	4.13231	0.000116923	0.00192498	cg05989693, cg08047457, cg02817007
PHF17	ILMN_1794473	0.476872	0.115415	4.13182	0.000117119	0.00192621	cg12676803, cg25614364
GNB2L1	ILMN_1736500	0.476775	0.115422	4.13072	0.000117549	0.00193006	cg01919999, cg02214623, cg23160731
ZNF473	ILMN_2346649	0.476764	0.115422	4.1306	0.000117596	0.00193006	cg22600079, cg25533993, cg11846529, cg26752701
GPR120	ILMN_1755942	0.476707	0.115427	4.12996	0.000117851	0.00193224	cg08961547
SIAH1	ILMN_2279413	0.476625	0.115432	4.12904	0.000118213	0.00193619	cg00041311
WDR20	ILMN_2361324	0.476476	0.115443	4.12737	0.000118881	0.00194511	cg14315912, cg05254609
SAPS2	ILMN_1670523	0.476349	0.115452	4.12595	0.000119448	0.00195238	cg05152764
PRDM7	ILMN_1732023	0.476175	0.115464	4.124	0.000120229	0.00196313	cg04298253, cg23395887, cg05270750, cg06295223, cg26399005
MAPK10	ILMN_2256907	0.476131	0.115467	4.12351	0.000120429	0.00196436	cg11255674, cg12339476, cg09591697, cg00324827, cg26670562
MYCL1	ILMN_1803650	0.476075	0.115471	4.12288	0.000120684	0.00196651	cg01847380
BTN3A2	ILMN_1676528	0.475949	0.11548	4.12147	0.000121254	0.00197377	cg16893549, cg09614754, cg14345882, cg08168669, cg23465465
AIM1	ILMN_1688625	0.475849	0.115488	4.12034	0.000121714	0.00197831	cg16202624, cg23962536, cg13657900
E2F3	ILMN_1669502	0.475834	0.115489	4.12018	0.000121782	0.00197831	cg26913196, cg23516261, cg09603520
DECR1	ILMN_1720838	0.475609	0.115505	4.11766	0.000122815	0.00199304	cg02636596
TRIM5	ILMN_1704972	0.475542	0.115509	4.11691	0.000123124	0.00199432	cg05122965
ZAK	ILMN_1698803	0.475483	0.115514	4.11625	0.000123396	0.00199432	cg05915859, cg08995061, cg02893324, cg06922032, cg12622020
RBMX	ILMN_2124951	0.475529	0.11551	4.11677	0.000123181	0.00199432	cg13682241
UPP1	ILMN_1746837	0.475496	0.115513	4.1164	0.000123333	0.00199432	cg09585466, cg02703728
KIAA0528	ILMN_1682572	0.475381	0.115521	4.11512	0.000123866	0.00199988	cg23222274, cg18618674
PLXDC2	ILMN_1753312	0.475203	0.115533	4.11312	0.000124697	0.00200529	cg19264522, cg10652819, cg11546777, cg17519732
TPD52L2	ILMN_1699570	0.475201	0.115534	4.11311	0.000124703	0.00200529	cg17132148, cg07411111, cg22332321
PLSCR1	ILMN_1745242	0.475174	0.115535	4.11279	0.000124833	0.00200529	cg18686270
ERN1	ILMN_1698404	0.47519	0.115534	4.11297	0.000124759	0.00200529	cg06193232, cg17700352, cg10060208, cg11099375
H2AFY	ILMN_1674034	0.475246	0.11553	4.1136	0.000124497	0.00200529	cg26902279, cg11252521, cg26585119, cg26214742, cg14844551, cg11428066, cg18394340, cg16246489, cg13021507, cg24628744, cg07818050
CLEC7A	ILMN_1700610	0.475126	0.115539	4.11226	0.000125055	0.00200682	cg23892568
ITGA11	ILMN_1651343	0.475068	0.115543	4.11161	0.000125329	0.00200763	cg03125754, cg21828345, cg16124434, cg17231741, cg00043069, cg13687023, cg09430158
OGFOD1	ILMN_1653834	0.475062	0.115543	4.11154	0.000125358	0.00200763	cg02593517
SYT15	ILMN_2272876	0.474997	0.115548	4.11082	0.000125662	0.00200844	cg17757980, cg02616604, cg20317382, cg15182994, cg24187257, cg15631007
TNFAIP8L1	ILMN_1684346	0.475018	0.115547	4.11105	0.000125564	0.00200844	cg25652610, cg09918674
AVIL	ILMN_1674265	0.474944	0.115552	4.11023	0.000125909	0.00201037	cg17332198
SULT1A1	ILMN_1657302	0.474635	0.115574	4.10677	0.000127377	0.00201316	cg01378222, cg14944435, cg26624097
ST8SIA4	ILMN_2253732	0.474775	0.115564	4.10834	0.000126709	0.00201316	cg26629982, cg25570509
WDR35	ILMN_2335304	0.474608	0.115576	4.10648	0.000127502	0.00201316	cg24713838
FANCG	ILMN_1758728	0.474608	0.115576	4.10647	0.000127505	0.00201316	cg05293216, cg04961911, cg05381508, cg08291335
WWOX	ILMN_2415776	0.474833	0.11556	4.10898	0.000126437	0.00201316	cg20134805, cg07397572, cg26693584, cg06405602, cg01164618, cg01902081, cg16562619, cg27147846, cg26691179, cg18862920, cg02795629, cg26700469, cg01630032, cg16064424, cg17247365, cg21875543, cg25301776, cg08689556, cg01365766, cg05296024
RAD17	ILMN_2321634	0.47486	0.115558	4.10929	0.000126309	0.00201316	cg22297109
SLC25A28	ILMN_1790472	0.47462	0.115575	4.10661	0.000127446	0.00201316	cg05149213
GDF1	ILMN_1685319	0.474711	0.115568	4.10763	0.000127012	0.00201316	cg19761304, cg24822053, cg15460046, cg19114310, cg18780259, cg00094597, cg01215442
DLC1	ILMN_1729409	0.474806	0.115562	4.10868	0.000126564	0.00201316	cg00328075, cg21827683, cg03231596, cg26244164, cg27395342, cg04355538, cg05226008, cg03068843, cg07538447, cg00933411, cg27378814, cg01624348, cg27336423, cg08286051, cg13007701, cg03653585, cg12121765, cg12512013
SORD	ILMN_2391231	0.474587	0.115577	4.10623	0.000127606	0.00201316	cg06424894, cg02277821, cg21523688, cg25426733
CD2AP	ILMN_1730433	0.474766	0.115564	4.10824	0.000126752	0.00201316	cg21005459, cg12968598, cg20172563, cg05889123, cg03149641
RFX4	ILMN_1794068	0.474638	0.115573	4.1068	0.000127363	0.00201316	cg15890332, cg15361145
CRYGB	ILMN_1776266	0.474435	0.115588	4.10454	0.000128331	0.00202258	cg06181187
SPINK5	ILMN_1690017	0.474397	0.115591	4.10412	0.000128514	0.00202346	cg19251978
SLC35E2	ILMN_1651209	0.474297	0.115598	4.103	0.000128995	0.00202901	cg16990280
TRIM33	ILMN_1682316	0.474257	0.1156	4.10256	0.000129185	0.00203	cg09640862, cg20992663
CBX2	ILMN_1686237	0.474145	0.115608	4.10131	0.000129727	0.00203448	cg15966315, cg04062369
ZNF200	ILMN_1761965	0.474163	0.115607	4.1015	0.000129644	0.00203448	cg26808810, cg10354764, cg01511534
PPFIBP1	ILMN_1705384	0.47411	0.115611	4.10092	0.000129898	0.00203516	cg05053115, cg26600937, cg19052870
TAAR2	ILMN_2412141	0.474005	0.115618	4.09974	0.00013041	0.00204116	cg00004306
TNFAIP3	ILMN_1702691	0.473972	0.115621	4.09937	0.000130569	0.00204164	cg08119610
FAM107B	ILMN_1758672	0.473872	0.115628	4.09825	0.00013106	0.00204264	cg20546765, cg25253080, cg06752040, cg16596070, cg06218787, cg23379806, cg12111679, cg10227660, cg05810129, cg09739607, cg27140216, cg11562025, cg13492331, cg03995830
EHF	ILMN_1708130	0.473924	0.115624	4.09884	0.000130803	0.00204264	cg09570399, cg18411563
CES2	ILMN_1696675	0.473853	0.115629	4.09805	0.000131148	0.00204264	cg23588695, cg01709119
TRIM6	ILMN_1654786	0.473888	0.115627	4.09844	0.00013098	0.00204264	cg14304349, cg27390769, cg17706456, cg15742496
CCDC33	ILMN_1681136	0.473763	0.115635	4.09705	0.000131589	0.0020475	cg02079584, cg04629595, cg05351583, cg05926586, cg03061888, cg21565421, cg06541093, cg04198210, cg12284075, cg09880812
ANXA13	ILMN_1737612	0.473666	0.115642	4.09597	0.000132067	0.00205292	cg26241746, cg21788948
GUSBL2	ILMN_1657288	0.473511	0.115653	4.09423	0.000132834	0.00205478	cg08295623
LYSMD2	ILMN_1724493	0.473547	0.115651	4.09464	0.000132653	0.00205478	cg15537078
PPARG	ILMN_1800225	0.473609	0.115646	4.09533	0.000132348	0.00205478	cg00057836, cg16340410, cg02605957
RARA	ILMN_1659206	0.473527	0.115652	4.09441	0.000132754	0.00205478	cg03982787, cg17745602, cg25614701, cg02608723, cg27102350, cg05824218
ZNF74	ILMN_1802146	0.473569	0.115649	4.09488	0.000132549	0.00205478	cg08927146, cg00200189, cg03263864, cg08976633
CLEC4F	ILMN_1723115	0.473477	0.115656	4.09385	0.000133004	0.00205541	cg13337025, cg12748639
ARMCX3	ILMN_2334760	0.473438	0.115658	4.09342	0.000133196	0.00205637	cg18809883
GRAMD1A	ILMN_1737157	0.473353	0.115664	4.09247	0.000133617	0.00206087	cg13568409, cg14640584, cg22045942
NAIP	ILMN_2345812	0.473266	0.11567	4.09151	0.00013405	0.00206314	cg25238640, cg07799572
PPM1J	ILMN_1799150	0.473245	0.115672	4.09127	0.000134154	0.00206314	cg19833011
SP140	ILMN_1703263	0.473268	0.11567	4.09153	0.000134042	0.00206314	cg10447678, cg03887528, cg10413519, cg17607231, cg05129967
SVOP	ILMN_1764780	0.473182	0.115676	4.09057	0.000134468	0.00206597	cg15579721
UBE2D3	ILMN_2320853	0.473147	0.115679	4.09018	0.000134644	0.00206667	cg12998942, cg12100647, cg14142425, cg24951224, cg14957771
CNKSR2	ILMN_1795756	0.472962	0.115692	4.08812	0.000135576	0.00207891	cg04358820, cg23709290
BRWD1	ILMN_1673518	0.472937	0.115694	4.08784	0.000135703	0.00207891	cg05543107, cg15471946, cg09625543
NUP35	ILMN_1701374	0.472837	0.115701	4.08673	0.000136207	0.0020846	cg02544518
GTPBP3	ILMN_1686587	0.472737	0.115708	4.08561	0.000136717	0.00209039	cg02316735
ARL5B	ILMN_2120022	0.472692	0.115711	4.08512	0.000136943	0.00209183	cg01082878
TMCO1	ILMN_1793829	0.472633	0.115715	4.08446	0.000137244	0.00209443	cg15099632, cg25677919, cg10234330
KRT7	ILMN_2163723	0.472603	0.115717	4.08412	0.000137398	0.00209476	cg09680665, cg03434950
NDST3	ILMN_1801769	0.472447	0.115728	4.08239	0.000138197	0.00210492	cg26175749, cg20834773
TAF1	ILMN_2346358	0.472335	0.115736	4.08114	0.000138773	0.00211166	cg02981548
ROCK1	ILMN_1808768	0.472252	0.115742	4.08022	0.000139201	0.00211593	cg21090049
SART1	ILMN_1680145	0.472203	0.115745	4.07968	0.000139453	0.00211593	cg19234089, cg22298224, cg26744514
CDKL1	ILMN_1724183	0.472214	0.115744	4.0798	0.000139396	0.00211593	cg01434938, cg04455015, cg06007387, cg03847103
LOC441601	ILMN_2129734	0.472129	0.11575	4.07885	0.000139838	0.00211595	cg09667753, cg02254774, cg24576494, cg24202936, cg25886479
SMARCC2	ILMN_2251047	0.472074	0.115754	4.07824	0.000140121	0.00211595	cg01597255, cg21658468
PKN1	ILMN_2272120	0.472087	0.115753	4.07838	0.000140056	0.00211595	cg10385165, cg13335329, cg19103609, cg01515516
LIN7A	ILMN_1806293	0.472121	0.115751	4.07876	0.00013988	0.00211595	cg26841483, cg19750979, cg13417158, cg22069472, cg09738522
PDGFA	ILMN_2342695	0.47211	0.115752	4.07864	0.000139937	0.00211595	cg07393369, cg03904586, cg00127198, cg22466784, cg01740202, cg15454385
ANAPC4	ILMN_1802973	0.471774	0.115775	4.07491	0.00014169	0.00213402	cg06078633, cg13918811, cg04009456
CACNA1G	ILMN_1664872	0.471768	0.115776	4.07484	0.000141721	0.00213402	cg11421573, cg01811187, cg05274099, cg20433386, cg20271361, cg09575542, cg11262815, cg09824855, cg14457311, cg09744022, cg01157003
MAFA	ILMN_1661577	0.471787	0.115775	4.07505	0.000141624	0.00213402	cg16899498, cg03243135
CCRL2	ILMN_1775856	0.471733	0.115778	4.07445	0.000141904	0.00213475	cg24898667, cg05670596, cg23350385, cg20892293, cg01506627, cg18599081, cg16021018
TRIM69	ILMN_2381834	0.47167	0.115783	4.07375	0.000142238	0.00213775	cg22107533, cg05439368
NME2	ILMN_1657884	0.471617	0.115786	4.07317	0.000142515	0.00213855	cg00687233, cg14411375, cg25022915, cg26739807
CMTM7	ILMN_1698934	0.471609	0.115787	4.07307	0.000142561	0.00213855	cg02221604, cg10101634, cg14594833, cg27133780
FBXO11	ILMN_2285112	0.471563	0.11579	4.07256	0.000142803	0.00214016	cg04538404, cg02953970, cg09664186
KCNH6	ILMN_2235785	0.471517	0.115793	4.07206	0.000143044	0.00214175	cg22590258, cg13520327
GNAS	ILMN_1769191	0.471484	0.115796	4.07169	0.00014322	0.00214237	cg04779428, cg03264550, cg22407822, cg07909402, cg00943909, cg22290117, cg19640589, cg20528838, cg04132853, cg25652859, cg01367188, cg08587534, cg19589727, cg07105596, cg27661264, cg12321149, cg26534489, cg14564778, cg27304369, cg25090051, cg10797197, cg23484981, cg21971807, cg06065549, cg10302550, cg04257105, cg03010274, cg16305154, cg09393900, cg01817393, cg25983380, cg03908391, cg17414107, cg2…
SLC43A3	ILMN_1672553	0.471391	0.115802	4.07065	0.000143717	0.00214776	cg22795426, cg15349294, cg09197783
TTYH2	ILMN_2288148	0.471272	0.115811	4.06934	0.000144347	0.00215112	cg26423287, cg12253634
JDP2	ILMN_1747205	0.471297	0.115809	4.0696	0.000144218	0.00215112	cg20898283, cg23532454, cg12656902, cg12344893
HPN	ILMN_1704089	0.471297	0.115809	4.06961	0.000144218	0.00215112	cg01110222, cg14961841, cg06151964, cg15180656
MICB	ILMN_1708006	0.471228	0.115814	4.06885	0.000144582	0.0021526	cg08009669, cg04825215, cg12094174, cg09320595, cg23003117, cg04394691
SNTB2	ILMN_1786766	0.471148	0.115819	4.06795	0.000145014	0.00215699	cg08061943
CXXC1	ILMN_1691276	0.471095	0.115823	4.06737	0.000145298	0.0021592	cg19887750, cg15053869, cg07938316
RGS3	ILMN_1724349	0.471032	0.115828	4.06667	0.000145636	0.00216048	cg26613634, cg02606117, cg14418558, cg11309659, cg11230346, cg17519715, cg16107559, cg08213479
ABI2	ILMN_1724497	0.471028	0.115828	4.06663	0.000145656	0.00216048	cg04251764, cg20675242
SLC9A10	ILMN_1711111	0.470937	0.115834	4.06561	0.000146149	0.00216472	cg03352173, cg01411366
ADAR	ILMN_1706963	0.470925	0.115835	4.06548	0.000146215	0.00216472	cg14292807, cg03920003, cg18546182, cg03386675
NCSTN	ILMN_1735180	0.470604	0.115857	4.06193	0.000147956	0.00216696	cg05365960
NSL1	ILMN_2276820	0.470577	0.115859	4.06163	0.000148104	0.00216696	cg24403567, cg17571972
GCH1	ILMN_1788802	0.470702	0.115851	4.06301	0.000147422	0.00216696	cg22790934, cg16998787, cg02463739
ENTPD4	ILMN_1806304	0.470736	0.115848	4.06338	0.000147239	0.00216696	cg12622828
CARD14	ILMN_1738669	0.470571	0.11586	4.06155	0.000148141	0.00216696	cg18655113, cg27198843, cg26693451, cg14890343, cg25756586, cg02176460
RNASE6	ILMN_1780533	0.470595	0.115858	4.06182	0.000148008	0.00216696	cg23595621
ZNF200	ILMN_1809951	0.470589	0.115859	4.06176	0.000148038	0.00216696	cg26808810, cg10354764, cg01511534
COL11A2	ILMN_1748166	0.470858	0.11584	4.06474	0.000146577	0.00216696	cg06924878, cg08481075, cg02266086, cg04499015, cg23704085, cg19953290, cg25459558, cg26867987, cg26385062, cg02230225, cg02673107, cg13478289, cg15818109, cg13703714, cg07457375, cg03872934, cg21232625, cg03949284, cg20631997, cg16634404
TMEM132A	ILMN_2317923	0.470767	0.115846	4.06372	0.000147073	0.00216696	cg13168012
JPH3	ILMN_1688801	0.470638	0.115855	4.0623	0.000147772	0.00216696	cg26764761, cg03605226, cg04245248, cg03965223, cg27052344, cg01205295, cg02887537, cg05299702, cg05016746, cg06537467, cg00756062, cg22053732, cg04136036, cg09920061, cg09496634, cg26434881, cg19902553, cg09227295, cg17886398
RGS10	ILMN_1668559	0.470764	0.115846	4.06369	0.000147087	0.00216696	cg16992860, cg00291478, cg13975098, cg04182483, cg26385891, cg13260278, cg15611912, cg17675386
EEF1D	ILMN_1703635	0.47079	0.115844	4.06398	0.000146945	0.00216696	cg12428797, cg26082230
IGF2	ILMN_2413956	0.470688	0.115852	4.06286	0.000147498	0.00216696	cg25742037, cg20622142, cg00273464, cg02807948, cg01921126, cg02613624
CLEC2D	ILMN_1711702	0.470533	0.115863	4.06113	0.000148348	0.00216799	cg09399476, cg15884546
AKAP13	ILMN_1752247	0.470494	0.115865	4.0607	0.000148563	0.00216913	cg19568022, cg19645258, cg17298352, cg09427131, cg26462892, cg22681495, cg19629899, cg07803501, cg10300540, cg10644073, cg02536545, cg26358968, cg25232967, cg03181212, cg12412575, cg01613977, cg17133734
OR1J4	ILMN_1686250	0.470439	0.115869	4.06009	0.000148861	0.00217137	cg24137660, cg17212470
RAB10	ILMN_1793433	0.470391	0.115872	4.05956	0.000149127	0.00217137	cg23281167, cg09490424, cg00594547
IFIT2	ILMN_1739428	0.470409	0.115871	4.05976	0.000149029	0.00217137	cg23928123
ADAMTS15	ILMN_1683781	0.470341	0.115876	4.059	0.000149403	0.00217199	cg19333883, cg12007053
MCC	ILMN_1795503	0.470309	0.115878	4.05865	0.00014958	0.00217199	cg21806985, cg04256180, cg18813588, cg04187887, cg13448000, cg21808468, cg24937280, cg00544269, cg25093216, cg19733633, cg08759041, cg13761615, cg16581199, cg17358150, cg07014020, cg22585954, cg09565310, cg04894218, cg21890874, cg03321069, cg17894064, cg15564819, cg06269415, cg15676677, cg01272202
SCAP	ILMN_1677534	0.470326	0.115877	4.05883	0.000149487	0.00217199	cg21581415
GNRH2	ILMN_1697845	0.470212	0.115885	4.05758	0.000150113	0.00217753	cg07549715, cg26060255, cg06345365
SNRPD3	ILMN_1794599	0.47019	0.115886	4.05733	0.000150236	0.00217753	cg10632277, cg19782688
CDK5R2	ILMN_1717803	0.470124	0.115891	4.0566	0.000150601	0.00218083	cg26682866
RNPEP	ILMN_1738347	0.470013	0.115899	4.05537	0.000151223	0.00218705	cg03981535, cg12479090, cg04833017
MOGAT2	ILMN_1693891	0.469998	0.1159	4.0552	0.000151306	0.00218705	cg26288892, cg17440869, cg27353586, cg10585962, cg21387428
ZNF430	ILMN_2158164	0.469925	0.115905	4.05439	0.000151714	0.00219095	cg14667837
SLC6A15	ILMN_1659166	0.469857	0.11591	4.05365	0.00015209	0.00219439	cg09892273, cg04677839
KRAS	ILMN_1728071	0.469766	0.115916	4.05264	0.000152602	0.00219824	cg02850821, ch.12.570712R
CCR1	ILMN_1678833	0.46976	0.115917	4.05257	0.000152635	0.00219824	cg11589536
FLJ44635	ILMN_1773735	0.469733	0.115918	4.05227	0.000152789	0.00219847	cg17537348, cg13316877
MEF2C	ILMN_1742544	0.46965	0.115924	4.05135	0.000153257	0.0022032	cg26873090, cg23136275
SLC24A4	ILMN_2370738	0.469619	0.115926	4.05101	0.000153432	0.00220373	cg01648404, cg19811934, cg26517176, cg11107966, cg01187798, cg12159314, cg16267322, cg22730137
ALDH8A1	ILMN_2365176	0.469434	0.115939	4.04896	0.000154482	0.0022168	cg09533063, cg08046604
PKNOX1	ILMN_1745365	0.469301	0.115949	4.0475	0.000155235	0.0022256	cg15157241, cg05825788, cg23660253, cg21162665
EXOC6	ILMN_1679687	0.469176	0.115957	4.04611	0.000155954	0.00223389	cg20705778, cg22185246, cg14375121
NR4A2	ILMN_2339955	0.469052	0.115966	4.04474	0.000156666	0.00223647	cg03339537, cg11399967, cg10089963, cg00240195, cg00194126, cg00558219, cg13500877, cg18941818, cg20570611, cg09906382, cg16058600, cg20398418, cg02964555
KREMEN1	ILMN_1700994	0.46908	0.115964	4.04505	0.000156502	0.00223647	cg05313009, cg20580885, cg06997134, cg26967305, cg23078782, cg02576744, cg06268179, cg13089810
SNAP23	ILMN_1687519	0.469106	0.115962	4.04534	0.000156354	0.00223647	cg05646492, cg03018028
ATRNL1	ILMN_1786966	0.469046	0.115966	4.04468	0.000156698	0.00223647	cg10539002, cg10787364, cg26739766
RNF41	ILMN_1808095	0.46895	0.115973	4.04361	0.000157253	0.00224238	cg13797950
MLLT10	ILMN_1751206	0.468912	0.115976	4.04319	0.000157472	0.00224348	cg06445316, cg04231319
VCP	ILMN_1777220	0.46881	0.115983	4.04207	0.000158063	0.00224764	cg11040926
CMIP	ILMN_1767182	0.468764	0.115986	4.04156	0.000158331	0.00224764	cg00520410, cg19010675, cg24258104, cg03834931, cg19107215, cg04277753, cg16583186, cg27431918, cg00534468, cg06665132, cg01567051, cg16700025, cg05653482, cg02282640, cg08946161, cg24647286, cg14414913, cg23004006, cg02814118, cg16672223, cg14571071, cg09685472, cg05740262, cg05499338, cg09742346, cg12361705, cg03031932, cg10692114, cg07574924, cg06627532
GALK2	ILMN_1723124	0.468786	0.115985	4.04179	0.000158206	0.00224764	cg06476228, cg00777989, cg08390622
NDNL2	ILMN_1738622	0.468777	0.115985	4.0417	0.000158256	0.00224764	cg25937230
MTIF3	ILMN_1718271	0.468705	0.11599	4.04091	0.000158673	0.00225025	cg27303069, cg26772116, cg08573009, cg20147645
NFKB1	ILMN_1714965	0.468601	0.115997	4.03975	0.000159283	0.00225025	cg27039034, cg09931511, cg23462257, cg07719773, cg03738444, cg26869002
LCP2	ILMN_1658962	0.468629	0.115995	4.04007	0.000159117	0.00225025	cg00920130, cg05265596, cg08748308, cg01199321, cg27578275
UNC5B	ILMN_2176502	0.46865	0.115994	4.0403	0.000158995	0.00225025	cg08905239, cg18579564, cg04177244, cg19808533, cg27413180, cg23622162, cg10893388, cg16180595, cg17220314
AFF3	ILMN_1677951	0.468675	0.115992	4.04058	0.000158847	0.00225025	cg04109781, cg07349094, cg24716042, cg18561684, cg06183267, cg12126990, cg17642661, cg19542849, cg09521647, cg24048641, cg23118464, cg24729503, cg19071879, cg04511128
GOLGA7	ILMN_1805221	0.468587	0.115998	4.0396	0.000159365	0.00225025	cg14163232, cg27485845
CNTN1	ILMN_1661852	0.468534	0.116002	4.03901	0.000159676	0.00225264	cg27195326, cg21737434, cg00919280, cg11830800, cg11743675, cg24360230
GTPBP10	ILMN_2383754	0.46849	0.116005	4.03853	0.000159931	0.00225424	cg03709401
GPR77	ILMN_1669317	0.468347	0.116015	4.03695	0.00016077	0.00226205	cg24217159
FOLH1	ILMN_1735115	0.468352	0.116015	4.03701	0.000160743	0.00226205	cg24400039
MPPE1	ILMN_1776515	0.468285	0.116019	4.03626	0.000161141	0.00226525	cg21407700, cg25033076
CPXM2	ILMN_1741688	0.468226	0.116023	4.03562	0.000161487	0.0022661	cg01512466, cg26333393, cg18261494, cg08615567, cg05801246, cg13702196, cg05767088, cg13361247
ZNF8	ILMN_1785379	0.468246	0.116022	4.03584	0.000161368	0.0022661	cg14204064, cg25354520, cg08291996
FOXH1	ILMN_1798808	0.468092	0.116033	4.03413	0.000162283	0.00227526	cg07205791, cg23468088, cg21293425, cg03752471, cg13065228, cg05113558
CD44	ILMN_1778625	0.467847	0.11605	4.03143	0.000163745	0.00229373	cg25096745, cg01578625
PRRX2	ILMN_1790338	0.467752	0.116056	4.03038	0.000164318	0.0022979	cg14540913, cg05670345, cg08523625, cg11601442, cg17499078, cg13483797
BOLA3	ILMN_2258488	0.467749	0.116057	4.03035	0.000164332	0.0022979	cg10719291, cg00411544, cg12777002
CCR6	ILMN_2387696	0.467717	0.116059	4.03	0.000164527	0.0022986	cg07361047, cg09487078, cg03671207, cg18650263
CREB5	ILMN_1728677	0.467687	0.116061	4.02967	0.000164706	0.00229907	cg20335712, cg11316904, cg19422140, cg10421188, cg12642194, cg25171348, cg20315150, cg09433113, cg21933008, cg02506717, cg00958197, cg03226887, cg03967240, cg20977229
PPP2R5C	ILMN_1780913	0.46763	0.116065	4.02904	0.00016505	0.00229984	cg19405711, cg09630038, cg11023924, cg20611129, cg05220671, cg27161702, cg05086282, cg20046472, cg12333822, cg27022326, cg07350195, cg14767069, cg02020821
LSR	ILMN_2249677	0.467632	0.116065	4.02906	0.000165039	0.00229984	cg04731926, cg09521133, cg12287945
ZBTB41	ILMN_1661189	0.467563	0.11607	4.0283	0.000165458	0.00230349	cg05760528
LPGAT1	ILMN_2151277	0.467475	0.116076	4.02733	0.000165992	0.0023089	cg25940917, cg07097417, cg04056946, cg16419533, cg08892386
ADAMTS4	ILMN_2092933	0.467441	0.116078	4.02696	0.000166195	0.0023097	cg04436964
ASB4	ILMN_1813668	0.467416	0.11608	4.02667	0.000166352	0.00230986	cg11377695, cg10519093
ZNF238	ILMN_1663155	0.467382	0.116082	4.0263	0.000166555	0.00231066	cg01069808
SPP1	ILMN_2374449	0.46735	0.116084	4.02595	0.000166752	0.00231137	cg24861509
TACC1	ILMN_1770084	0.46726	0.116091	4.02496	0.000167298	0.00231692	cg01471372, cg11570784, cg19753650, cg26179758, cg18654504, cg11388414, cg00190034, cg19695041
GLB1L	ILMN_2217513	0.467215	0.116094	4.02446	0.000167576	0.00231874	cg21893210, cg20314884, cg02258512, cg23148836, cg04945312, cg01072786, cg09715285
PECAM1	ILMN_1689518	0.467083	0.116103	4.02301	0.000168388	0.00232499	cg06476699
B4GALT2	ILMN_1806508	0.46694	0.116113	4.02144	0.000169265	0.00232499	cg13458211, cg22816909, cg08644360
CCL19	ILMN_1769129	0.466928	0.116114	4.0213	0.000169341	0.00232499	cg08163193
KIAA0240	ILMN_1696127	0.467028	0.116107	4.0224	0.000168726	0.00232499	cg09703004
MAFF	ILMN_1700413	0.466965	0.116111	4.0217	0.000169116	0.00232499	cg09146183, cg09856520
PDPR	ILMN_1667034	0.466927	0.116114	4.02129	0.000169346	0.00232499	cg01577529, cg09160751, cg08479294, cg02046695, cg07381228
ALDOA	ILMN_1681374	0.466958	0.116112	4.02163	0.000169156	0.00232499	cg05048002, cg08683263, cg00300822
COPA	ILMN_1811615	0.466991	0.116109	4.022	0.000168953	0.00232499	cg07349663, cg05365960, cg20131145
HEXA	ILMN_1813911	0.467026	0.116107	4.02238	0.000168735	0.00232499	cg25045562
FAM49A	ILMN_1794038	0.466818	0.116121	4.02009	0.000170022	0.00233226	cg08913413, cg10106284, cg12496433, cg22994153, cg10502303, cg26093964, cg07712663, cg06829760
IL10	ILMN_2073307	0.466768	0.116125	4.01954	0.000170335	0.00233367	cg16247264
TNFRSF10D	ILMN_1666022	0.466725	0.116128	4.01907	0.000170601	0.00233367	cg10346416, cg14918744
CTBS	ILMN_2144573	0.466707	0.116129	4.01887	0.000170713	0.00233367	cg26882204, cg02151399
SF1	ILMN_1776077	0.466738	0.116127	4.01921	0.000170523	0.00233367	cg01503390, cg17687025
BIN3	ILMN_1708485	0.466623	0.116135	4.01794	0.000171238	0.00233882	cg19496639, cg05828925, cg13866190, cg09094290, cg17250770, cg20138055, cg15942979, cg12295617, cg09561822, cg24791156, cg05642426, cg11331803, cg16578831, cg03262445
TNRC6A	ILMN_1739573	0.466555	0.11614	4.01719	0.000171664	0.00234263	cg27186436
DCUN1D3	ILMN_1665455	0.46653	0.116141	4.01692	0.000171819	0.00234273	cg19901969
CCS	ILMN_2290998	0.466383	0.116151	4.01531	0.00017274	0.00235125	cg24851651, cg11644586, cg23112950
MCM8	ILMN_1798581	0.466391	0.116151	4.01539	0.000172692	0.00235125	cg01592381, cg24471308
ANXA5	ILMN_1741003	0.466312	0.116156	4.01453	0.000173188	0.00235334	cg01298194, cg10324292, cg17927146
BFSP1	ILMN_1712608	0.466312	0.116156	4.01452	0.00017319	0.00235334	cg16739092, cg07217075, cg16473733, cg04015097, cg00412842, cg26371206
CA13	ILMN_1802414	0.466148	0.116168	4.01272	0.000174226	0.00236539	cg18580622, cg05071334, cg20503956
UPP1	ILMN_1798256	0.466119	0.11617	4.0124	0.000174411	0.00236588	cg09585466, cg02703728
SDC1	ILMN_1815308	0.465981	0.116179	4.01088	0.000175294	0.00237582	cg01298991, cg13393762
LOXL2	ILMN_1656802	0.465845	0.116189	4.00938	0.000176163	0.00238111	cg14313245, cg05365729, cg16535195, cg00326251, cg04259752, cg07625337, cg24096234, cg09535960, cg19190853, cg12060669, cg23133335, cg24531955, cg16661761, cg07963670, cg07396746
CACNA1E	ILMN_1664047	0.465845	0.116189	4.00938	0.000176162	0.00238111	cg22359828
SYT7	ILMN_1810120	0.465894	0.116185	4.00992	0.000175849	0.00238111	cg25994096
CREBBP	ILMN_2293692	0.465826	0.11619	4.00917	0.000176284	0.00238111	cg09566021, cg23545098, cg08606573, cg23762306, cg04141008, cg05557932, cg06234781, cg16594957, cg10203440, cg12350036, cg09306986, cg27035480
TDGF3	ILMN_2060635	0.465689	0.116199	4.00767	0.000177165	0.0023905	cg05375002
PAFAH1B1	ILMN_1722276	0.465648	0.116202	4.00722	0.000177431	0.0023905	cg23948730, cg12364755
TBC1D23	ILMN_2228044	0.465654	0.116202	4.00728	0.000177392	0.0023905	cg09439920, cg04730047, cg16920250, cg16984944, cg09826188
PDPR	ILMN_1778013	0.465565	0.116208	4.00631	0.000177962	0.00239563	cg01577529, cg09160751, cg08479294, cg02046695, cg07381228
SLC30A5	ILMN_1709728	0.465501	0.116212	4.00561	0.000178379	0.0023992	cg20975911, cg15413909, cg07535057
PIWIL3	ILMN_1735693	0.465472	0.116214	4.00528	0.000178571	0.00239974	cg11248078, cg09539785
GLUL	ILMN_1653496	0.465378	0.116221	4.00425	0.000179179	0.00240588	cg17770541
PLA2G3	ILMN_1746769	0.465304	0.116226	4.00344	0.000179662	0.00240954	cg13575045
PFKM	ILMN_2043809	0.465214	0.116232	4.00245	0.000180249	0.00240954	cg12381317
SPP1	ILMN_1651354	0.46514	0.116237	4.00164	0.000180734	0.00240954	cg24861509
UACA	ILMN_1681497	0.46517	0.116235	4.00197	0.00018054	0.00240954	cg06725884, cg17886678, cg00974204, cg13520278
VASH1	ILMN_1796216	0.46515	0.116237	4.00175	0.000180671	0.00240954	cg24996930, cg13552742, cg10387007, cg19721094
RDH5	ILMN_1773395	0.465166	0.116236	4.00193	0.000180565	0.00240954	cg19733736
KCNE3	ILMN_1789387	0.46521	0.116232	4.00241	0.000180275	0.00240954	cg23189044
GCA	ILMN_1800602	0.465127	0.116238	4.0015	0.000180818	0.00240954	cg09278322
TSC1	ILMN_2246510	0.465145	0.116237	4.0017	0.000180702	0.00240954	cg09244305
ATP5S	ILMN_1700625	0.465075	0.116242	4.00093	0.00018116	0.00241207	cg15292009, cg16622246
FBXO32	ILMN_1760830	0.465017	0.116246	4.00029	0.000181545	0.00241517	cg03289443, cg27529656
MRPL22	ILMN_1748819	0.464842	0.116258	3.99837	0.000182699	0.00242849	cg17462962
RPS6KA3	ILMN_1806294	0.464621	0.116273	3.99595	0.000184167	0.0024444	cg11285629
DPM1	ILMN_2105308	0.464616	0.116273	3.99589	0.000184204	0.0024444	cg16332224
MTM1	ILMN_1686985	0.464523	0.11628	3.99488	0.000184823	0.00245057	cg10613386
UBE2B	ILMN_1663099	0.464491	0.116282	3.99452	0.000185043	0.00245057	cg10942898, cg06957820
NR0B1	ILMN_1800160	0.464477	0.116283	3.99437	0.000185132	0.00245057	cg25447299
SLC2A4RG	ILMN_1740430	0.464447	0.116285	3.99404	0.000185335	0.00245121	cg14039929
NME2	ILMN_2414007	0.4643	0.116295	3.99242	0.000186327	0.00246227	cg00687233, cg14411375, cg25022915, cg26739807
DISC1	ILMN_1695871	0.464249	0.116299	3.99186	0.000186673	0.00246479	cg14816899, cg19513950, cg15799663, cg00664381, cg03799192, cg13783795, cg14033779, cg14033614, cg21574629, cg04250837, cg09560499, cg24348980, cg13782866, cg19099872, cg27073218, cg03921763, cg16493540
OR1I1	ILMN_1686659	0.464193	0.116303	3.99125	0.000187052	0.00246775	cg00364445
F11	ILMN_1764061	0.46397	0.116318	3.98881	0.000188564	0.00248562	cg04349293
CPT1B	ILMN_1662144	0.463942	0.11632	3.9885	0.000188758	0.00248612	cg00270625, cg08260245, cg17952465, cg16386697, cg00983520, cg27502912, cg15993311, cg24363820, cg17641876, cg06530441, cg13465461, cg00047287
CLEC14A	ILMN_2142185	0.46386	0.116325	3.9876	0.000189317	0.00249024	cg05172197, cg06284231
SPAG6	ILMN_1772458	0.46385	0.116326	3.9875	0.000189384	0.00249024	cg11864574, cg21105131
P2RX2	ILMN_1660816	0.463787	0.116331	3.9868	0.000189818	0.0024919	cg08989084
ATOH8	ILMN_1654065	0.463786	0.116331	3.98679	0.000189825	0.0024919	cg05584950, cg21946195
ARNTL	ILMN_2405305	0.463585	0.116344	3.9846	0.000191207	0.0025059	cg05239841, cg21682295, cg06884805, cg25140936, cg13286116
OAS2	ILMN_1709333	0.4636	0.116343	3.98476	0.000191102	0.0025059	cg03320783, cg00175901, cg20870559, cg19371652, cg00085448, cg20800221
COQ7	ILMN_1689070	0.463507	0.11635	3.98374	0.000191747	0.00250883	cg00406826
SPINK1	ILMN_1787266	0.463509	0.11635	3.98376	0.000191732	0.00250883	cg04577715
RPS27A	ILMN_2048326	0.463461	0.116353	3.98324	0.000192066	0.00251093	cg08053355, cg02717117, cg25477606, cg26336264
FOXP1	ILMN_1738179	0.46342	0.116356	3.98278	0.000192354	0.00251263	cg05384123, cg15981626, cg25554530, cg18267131, cg23546115, cg17803993, cg14217987, cg01165615, cg07322611, cg05716142, cg18376927, cg06607738, cg22019938, cg06439554, cg02845735, cg25582158, cg07368857, cg22882890, cg18527386, cg18444952, cg26992381, cg13726313
CDC42BPG	ILMN_1692342	0.463191	0.116371	3.98028	0.00019395	0.00252931	cg05485853
ATG4B	ILMN_2411915	0.46318	0.116372	3.98016	0.000194029	0.00252931	cg26097674, cg02032892, cg22890355, cg00771084, cg06860600
GLG1	ILMN_1772261	0.463168	0.116373	3.98003	0.000194108	0.00252931	cg25668052, cg03325406, cg19332831
CMTM8	ILMN_1710124	0.463073	0.11638	3.97899	0.000194779	0.00253042	cg13530162, cg03874222, cg07215675, cg09465533, cg01617750, cg27283592, cg04893854
TCEA1	ILMN_2357770	0.463074	0.116379	3.979	0.00019477	0.00253042	cg03374686
CNOT1	ILMN_1677840	0.463065	0.11638	3.9789	0.000194832	0.00253042	cg15031014, cg01660000, cg11182328
EXOSC10	ILMN_1670796	0.463112	0.116377	3.97942	0.0001945	0.00253042	cg13390370, cg03617456, cg09797037
GALNT10	ILMN_1655985	0.462991	0.116385	3.97809	0.000195353	0.00253512	cg07233483, cg24077465, cg12590163, cg05858946, cg26565838, cg00194869, cg04997435, cg00408567, cg07835283, cg26013791, cg07181209, cg02250536, cg19585849
MYST4	ILMN_1698441	0.462734	0.116403	3.97528	0.000197176	0.00255669	cg25006851, cg07559420
BRD1	ILMN_1730019	0.462672	0.116407	3.9746	0.000197615	0.00255868	cg08324397, cg00586323, cg27656694, cg06057569, cg14159509, cg22594416, cg23180947, cg10835365
ZC3H7B	ILMN_1685873	0.462667	0.116407	3.97455	0.000197653	0.00255868	cg08536191, cg02093195
RGS10	ILMN_1733538	0.46247	0.116421	3.9724	0.000199055	0.00256446	cg16992860, cg00291478, cg13975098, cg04182483, cg26385891, cg13260278, cg15611912, cg17675386
CCM2	ILMN_1692271	0.462469	0.116421	3.97238	0.000199068	0.00256446	cg12381697, cg09256180, cg15737760
WRNIP1	ILMN_1703036	0.462501	0.116419	3.97274	0.000198832	0.00256446	cg00509357, cg13598881, cg09393448, cg06031268, cg05982501, cg20026178, cg04771062, cg20464884
SPG7	ILMN_1754529	0.462482	0.11642	3.97253	0.00019897	0.00256446	cg07110801, cg07924503, cg03169557, cg02244288, cg15206445, cg09560549, cg14842600, cg04599944, cg03361695
HAPLN2	ILMN_1678788	0.462557	0.116415	3.97335	0.000198432	0.00256446	cg18142940, cg00735267, cg01612182
LHFPL5	ILMN_1788291	0.462506	0.116418	3.9728	0.000198797	0.00256446	cg12584537
BRMS1L	ILMN_2225511	0.462409	0.116425	3.97173	0.000199498	0.00256583	cg19568206
ABCA9	ILMN_1720501	0.46241	0.116425	3.97174	0.00019949	0.00256583	cg06213598, cg18629602, cg24922968
CCL25	ILMN_1737817	0.462375	0.116427	3.97136	0.000199737	0.00256682	cg15436354, cg11245297, cg21833338, cg02901006
TRIM22	ILMN_1779252	0.462313	0.116432	3.97068	0.000200187	0.00257053	cg02748378, cg20803916
LARP1	ILMN_1812395	0.462269	0.116435	3.97021	0.000200501	0.00257167	cg16645907, cg06062998, cg04125370
CRX	ILMN_1719123	0.462256	0.116436	3.97005	0.000200601	0.00257167	cg26256676, cg19324371, cg11707084
MINA	ILMN_1689624	0.462233	0.116437	3.96981	0.000200764	0.0025717	cg16203963, cg22299097, cg08082926, cg05164885
CPEB4	ILMN_1722025	0.462022	0.116452	3.9675	0.000202296	0.0025768	cg18757087, cg18693985, cg02839019, cg06889108, cg11345987
WDR64	ILMN_1797204	0.462058	0.116449	3.96789	0.000202034	0.0025768	cg23902264, cg02847730
CDR2	ILMN_1720270	0.462091	0.116447	3.96825	0.000201795	0.0025768	cg07340241
CD82	ILMN_1662973	0.462127	0.116444	3.96865	0.000201528	0.0025768	cg15524170, cg26560703, cg08862320, cg20498089
ZNF80	ILMN_1673299	0.462025	0.116451	3.96753	0.000202273	0.0025768	cg10454162, cg19477247
SRR	ILMN_1753515	0.462021	0.116452	3.9675	0.000202299	0.0025768	cg27025247
CES3	ILMN_2165975	0.462066	0.116448	3.96799	0.000201971	0.0025768	cg11013639, cg02256576
PDE3B	ILMN_2131381	0.461958	0.116456	3.9668	0.000202762	0.00257855	cg27389255, cg03439703
TNNI3K	ILMN_1799141	0.461976	0.116455	3.967	0.00020263	0.00257855	cg04835163, cg16356856, cg13900770, cg06034096
UCP3	ILMN_1755992	0.461919	0.116459	3.96638	0.000203044	0.00258008	cg06618163, cg18057618
COL9A1	ILMN_2390099	0.461885	0.116461	3.96601	0.000203289	0.00258113	cg25095543, cg21413492, cg15685749, cg12398520, cg09116474, cg15922705, cg16681199, cg00929088, cg18104606, cg00335424
KCNJ16	ILMN_1813741	0.461832	0.116465	3.96543	0.000203678	0.00258399	cg23019096, cg08049391
COL4A1	ILMN_1653028	0.461743	0.116471	3.96446	0.00020433	0.00258401	cg09719580, cg25091527, cg12081643, cg08151651, cg03291835, cg13751476, cg21284038, cg13216442, cg02099572, cg05029456, cg06068379, cg10908116, cg21938148, cg17398815, cg13424422, cg20123403, cg09027876, cg17195002, cg16436782
PCDHA6	ILMN_2364414	0.461765	0.116469	3.9647	0.000204173	0.00258401	cg01795789, cg21450108, cg08362206, cg09936552, cg11081406, cg12091708, cg19596110, cg25754158, cg06305777, cg04634417
PCDHGA1	ILMN_1737523	0.461758	0.11647	3.96462	0.000204223	0.00258401	cg19108028, cg07730329, cg18054674, cg22151446, cg12304520, cg19192159, cg07231479, cg22082176, cg23348764, cg12375722, cg08935238, cg02074191, cg26723766, cg00118365, cg03400785, cg24024424, cg10391860, cg18118262, cg03415916, cg01357507, cg22175873, cg04242499, cg26962778, cg02161292, cg02580763, cg11647681, cg13972793, cg24015282, cg05942150, cg15988320, cg11830096, cg14468658, cg08155325, cg0…
MDM4	ILMN_1746020	0.461762	0.116469	3.96467	0.000204192	0.00258401	cg15475466, cg15097530
MRPL30	ILMN_1766154	0.461644	0.116477	3.96338	0.00020506	0.00259117	cg21542459
KIF21B	ILMN_1692060	0.461579	0.116482	3.96267	0.000205543	0.0025952	cg04725035, cg01651780, cg17798085
CASQ1	ILMN_1813949	0.461515	0.116486	3.96197	0.000206014	0.00259908	cg27352514
KRT10	ILMN_1716093	0.461402	0.116494	3.96074	0.000206851	0.00260758	cg04163795, cg22812587, cg10904477
MTTP	ILMN_1774742	0.461368	0.116496	3.96037	0.000207101	0.00260865	cg11398097
CTSC	ILMN_1792885	0.461302	0.116501	3.95965	0.000207591	0.00261275	cg09706192, cg08522340, cg25902627
CDH7	ILMN_1716300	0.461269	0.116503	3.95929	0.000207843	0.00261384	cg08317933, cg12110659, cg01876490
CNN2	ILMN_1770290	0.461151	0.116511	3.958	0.000208722	0.00261454	cg10192736, cg08292207
FMNL2	ILMN_1730491	0.461187	0.116509	3.9584	0.000208451	0.00261454	cg11106524, cg20112147, cg15112223, cg00059089, cg11173609, cg24797982, cg04920269, cg01467882, cg18166936, cg11899891, cg07298347, cg11028037, cg03845654, cg14261271, cg12862395
GTF2B	ILMN_1737857	0.461199	0.116508	3.95853	0.000208361	0.00261454	cg17811845, cg17567128, cg14010405
HESX1	ILMN_1742929	0.461152	0.116511	3.95802	0.000208713	0.00261454	cg10943110
MANEA	ILMN_1734702	0.461196	0.116508	3.95849	0.000208387	0.00261454	cg20624625, cg14346602
TRAF4	ILMN_1745976	0.460932	0.116526	3.95562	0.000210366	0.00263306	cg02317306, cg02105093, cg03264464
PSEN1	ILMN_1809193	0.460896	0.116528	3.95522	0.000210643	0.00263444	cg14175032, cg26124115, cg05981968, cg27250053
EIF4G3	ILMN_1775692	0.460805	0.116535	3.95423	0.000211328	0.00264094	cg21453021, cg03702502, cg08752986, cg01786082, cg12228343, cg01532321, cg26468395
CD9	ILMN_1695423	0.460729	0.11654	3.9534	0.000211906	0.00264305	cg19659642, cg13940246, cg05920454, cg12968939, cg19615684, cg14196417, cg17932056
BTBD11	ILMN_1696582	0.460707	0.116541	3.95316	0.000212073	0.00264305	cg13935577, cg11711057, cg23662032, cg04536419, cg16773564, cg16142833, cg11417612, cg23542328, cg23426431, cg04873208, cg10797095, cg21305555, cg09174411, cg22699285
B3GALT2	ILMN_1709907	0.460695	0.116542	3.95303	0.000212164	0.00264305	cg09481847, cg08205993
HDAC9	ILMN_1803563	0.460735	0.116539	3.95347	0.000211858	0.00264305	cg23050544, cg23373556, cg12130944, cg07216069, cg12210898, cg11300897, cg00332048, cg10367640, cg17739473, cg09038258
PRDM1	ILMN_2298159	0.460626	0.116547	3.95228	0.00021269	0.00264753	cg14359052, cg10359480, cg12338887, cg08742502, cg17521665, cg24874254
CR1	ILMN_1767193	0.460571	0.116551	3.95168	0.00021311	0.00264992	cg00175709, cg25029035
THSD7B	ILMN_2108590	0.460557	0.116552	3.95153	0.000213216	0.00264992	cg25073409
KIF27	ILMN_2366795	0.460506	0.116555	3.95097	0.000213605	0.00265136	cg23332718, cg03531853
DDAH2	ILMN_1770787	0.460498	0.116556	3.95089	0.000213666	0.00265136	cg16704889, cg03608520, cg04161526, cg21286967, cg08973717, cg07944381, cg04665604
PHC3	ILMN_2179873	0.460473	0.116557	3.95061	0.000213857	0.00265166	cg11413952
HTR7	ILMN_1744217	0.460379	0.116564	3.94959	0.00021458	0.00265647	cg12714305, cg25972578
TMEM59	ILMN_1792508	0.460383	0.116563	3.94964	0.000214544	0.00265647	cg22900813, cg20699740
PARP8	ILMN_1806651	0.460322	0.116568	3.94898	0.000215011	0.00265973	cg10815272, cg10042864, cg27154217, cg04678086
CCDC7	ILMN_1808835	0.460253	0.116572	3.94822	0.000215547	0.0026632	cg27572696, cg18992675
GABRR2	ILMN_1676870	0.460242	0.116573	3.94811	0.000215627	0.0026632	cg12845458, cg08597292, cg19983634, cg06445611, cg03301058
DYRK2	ILMN_1684184	0.46019	0.116577	3.94753	0.000216035	0.00266617	cg13442969, cg21912872
ETFB	ILMN_1684758	0.460097	0.116583	3.94653	0.00021675	0.00267291	cg17110052
ATP2B4	ILMN_2367753	0.46007	0.116585	3.94623	0.00021696	0.00267343	cg23036452, cg13115222, cg01948978, cg05406609, cg14794341
PELO	ILMN_1770811	0.460044	0.116586	3.94595	0.000217162	0.00267383	cg26924465, cg16619991, cg07136635
NR5A2	ILMN_2366654	0.459857	0.116599	3.94391	0.000218621	0.00268972	cg19713947, cg10513702, cg15198094, cg17520027, cg07926895, cg13229857, cg08158862, cg02457750, cg18203366, cg11651274, cg25306277
NBPF1	ILMN_2410421	0.459772	0.116605	3.94299	0.000219286	0.00269362	cg26022684
FNDC1	ILMN_2163873	0.459776	0.116605	3.94303	0.000219253	0.00269362	cg08631819, cg27118080, cg00219282, cg01037362, cg08397344
PLAGL1	ILMN_1815121	0.459751	0.116606	3.94276	0.000219447	0.00269362	cg21113768, cg02566775, cg25535418, cg02006099, cg02849309, cg00814597, cg15361162, cg25291978, cg06271237, cg09137729
PPP2CB	ILMN_1675693	0.459697	0.11661	3.94217	0.000219872	0.00269674	cg04927725, cg06205364
PRMT5	ILMN_1811955	0.459658	0.116613	3.94175	0.000220181	0.00269845	cg14335417
ERBB2IP	ILMN_2352401	0.459545	0.11662	3.94052	0.000221065	0.00270719	cg20083157, cg06552221
SERINC3	ILMN_1665065	0.459491	0.116624	3.93994	0.000221494	0.00271035	cg20099895
OGT	ILMN_2364828	0.459451	0.116627	3.9395	0.000221812	0.00271215	cg00375140
FRS2	ILMN_2335893	0.45942	0.116629	3.93916	0.000222059	0.00271308	cg05974580, cg09165186
SHCBP1	ILMN_2182482	0.45937	0.116632	3.93862	0.000222454	0.00271583	cg03266048, cg09459280
RETSAT	ILMN_1702633	0.459269	0.116639	3.93752	0.000223257	0.00272268	cg08950745, cg11314687, cg21108875, cg16791210
BHMT	ILMN_1656638	0.459256	0.11664	3.93738	0.000223359	0.00272268	cg10660256, cg05890484, cg13695646, cg23987322, cg02286091, cg10982664
RNF128	ILMN_1707807	0.459059	0.116653	3.93523	0.000224938	0.00273941	cg00344532
FN3K	ILMN_1801588	0.45902	0.116656	3.93481	0.000225249	0.00273941	cg22325292, cg00809820, cg03115019, cg04587829, cg21556178
AHCTF1	ILMN_1747504	0.459035	0.116655	3.93497	0.00022513	0.00273941	cg16987804, cg27050763, cg12609366, cg13550148
DERA	ILMN_1811551	0.458973	0.116659	3.9343	0.000225628	0.00274191	cg15169727, cg00009214
SSH1	ILMN_1727671	0.458935	0.116662	3.93389	0.000225932	0.00274351	cg07663788, cg23126152, cg27154487, cg04449028, cg17446956, cg26849830, cg26945978, cg15353542, cg02566231, cg24482434, cg12246395
CBFA2T2	ILMN_2251895	0.458857	0.116667	3.93305	0.000226558	0.00274703	cg14745607
BACH1	ILMN_1681583	0.458838	0.116668	3.93284	0.00022671	0.00274703	cg10693037, cg09143663, cg11885415, cg02442623, cg12008680
ARSA	ILMN_2047240	0.458834	0.116669	3.9328	0.000226741	0.00274703	cg13909895, cg25575065
TFG	ILMN_2341815	0.458744	0.116675	3.93181	0.000227476	0.00275078	cg22035195, cg14514175, cg16813459
TGM7	ILMN_1691164	0.458751	0.116674	3.9319	0.000227415	0.00275078	cg12861797
FEZ1	ILMN_2263054	0.458732	0.116676	3.93169	0.000227571	0.00275078	cg26827653, cg05390307, cg23366166, cg19433435, cg25121437, cg27311378, cg02493544, cg01460481, cg19792194
VHL	ILMN_1801984	0.458637	0.116682	3.93066	0.000228338	0.00275686	cg20916523, cg13419702, cg16869108
ZDHHC5	ILMN_1679358	0.458606	0.116684	3.93032	0.000228595	0.00275686	cg00663400
TSGA10IP	ILMN_1765427	0.458612	0.116684	3.93038	0.000228548	0.00275686	cg05363677, cg23196081, cg26005098, cg05678715
VPS33A	ILMN_1662316	0.45846	0.116694	3.92874	0.000229783	0.00276699	cg02658797
MAEA	ILMN_1689257	0.458464	0.116694	3.92878	0.000229752	0.00276699	cg18515868, cg04122972, cg00689492, cg16249932, cg06495946, cg11098525, cg24640588, cg04806107, cg10133462, cg06654118, cg12993960, cg21593149, cg06976589, cg18718503, cg09010372, cg05561462
RASSF5	ILMN_2362902	0.458394	0.116698	3.92803	0.00023032	0.00277135	cg22237459, cg13848363, cg19638572, cg04144533, cg06949439, cg07380021, cg01442843, cg09535179
CSMD2	ILMN_1775432	0.458283	0.116706	3.92681	0.000231239	0.00277686	cg06182923, cg12382670, cg04471171, cg05817517, cg11247812, cg00171942, cg18460884, cg11142484, cg15337334, cg15756917, cg14848482
PCDHGA2	ILMN_2349366	0.458286	0.116706	3.92684	0.000231213	0.00277686	cg19108028, cg07730329, cg18054674, cg22151446, cg12304520, cg19192159, cg07231479, cg22082176, cg23348764, cg12375722, cg08935238, cg02074191, cg26723766, cg00118365, cg03400785, cg24024424, cg10391860, cg18118262, cg03415916, cg01357507, cg22175873, cg04242499, cg26962778, cg02161292, cg02580763, cg11647681, cg13972793, cg24015282, cg05942150, cg15988320, cg11830096, cg14468658, cg08155325, cg0…
IL18	ILMN_1778457	0.458275	0.116707	3.92673	0.000231303	0.00277686	cg13899486, cg11304234, cg05887493, cg26534425, cg07362283
METRNL	ILMN_2342066	0.458238	0.116709	3.92633	0.000231606	0.00277839	cg20024403, cg01908551, cg17834632, cg10891521, cg22503106, cg06128693, cg00236576, cg25689499, cg26275301, cg13484467, cg13644197
CLDN15	ILMN_1682226	0.458148	0.116715	3.92535	0.000232345	0.00278516	cg00104249, cg08636573, cg07651914, cg16831114, cg04609257, cg22188918, cg09807300, cg17906415, cg00432937, cg02512860, cg06709331
SFT2D2	ILMN_1668378	0.458101	0.116718	3.92485	0.000232734	0.0027864	cg05393023, cg10625365
NINJ2	ILMN_1731745	0.458093	0.116719	3.92476	0.0002328	0.0027864	cg01565145, cg08517040, cg26371957, cg20312247, cg03471195, cg21641634, cg19692784, cg14760797, cg01201512, cg18569661, cg20379954, cg26654770, cg16639540, cg00237010, cg23971638, cg17111800, cg26416981, cg00901656, cg23304078, cg00275686, cg01554891, cg12921895, cg26549831
ALKBH5	ILMN_1657283	0.457954	0.116728	3.92325	0.000233957	0.00279001	cg24280139, cg22622440, cg17468553, cg23353672
NFKB2	ILMN_2247868	0.45803	0.116723	3.92407	0.000233325	0.00279001	cg23256466
HSPBAP1	ILMN_1797031	0.457952	0.116728	3.92323	0.000233972	0.00279001	cg04339648
DHX57	ILMN_1796082	0.458005	0.116725	3.9238	0.00023353	0.00279001	cg23778310
STXBP1	ILMN_2414878	0.457951	0.116728	3.92322	0.00023398	0.00279001	cg05353110, cg12642866, cg01401232, cg03381973, cg16620860, cg09126156
EFHB	ILMN_2199409	0.457784	0.11674	3.9214	0.000235374	0.00280355	cg20006715, cg12375380, cg08219773, cg22532580, cg25975856, cg26561615
ZNF3	ILMN_2390739	0.457772	0.116741	3.92128	0.000235469	0.00280355	cg07048672, cg20150743, cg16274784
SLC25A18	ILMN_1754864	0.457629	0.11675	3.91972	0.000236671	0.0028108	cg07097685, cg20339840, cg02242734, cg05933240, cg02905455, cg18238965, cg14372753
NEK4	ILMN_1721129	0.457615	0.116751	3.91958	0.000236787	0.0028108	cg27294008, cg09524078, cg18487916, cg12911970, cg06301181
RB1	ILMN_1696591	0.457633	0.11675	3.91977	0.000236636	0.0028108	cg13221796, cg16071219, cg17419299, cg24187909, cg20294744, cg00391018
MTHFR	ILMN_1734830	0.457637	0.11675	3.91982	0.000236601	0.0028108	cg27058063, cg17514528, cg22877851, cg00581063, cg17745097, cg15861278, cg19180348, cg05228408
LILRA1	ILMN_1734748	0.457494	0.116759	3.91826	0.000237806	0.00282078	cg14071925
DOCK2	ILMN_1799725	0.45741	0.116765	3.91735	0.000238516	0.00282078	cg06025827, cg04974097, cg18460239, cg19337219, cg07561175, cg02614045, cg04188510, cg12688234, cg08477000, cg13691641, cg04851471
SS18L1	ILMN_1715500	0.457418	0.116764	3.91745	0.000238445	0.00282078	cg26995673, cg13000374
FAM38B	ILMN_1665686	0.457418	0.116764	3.91744	0.000238449	0.00282078	cg21050234, cg05331731, cg12049992, cg06268875, cg13734996, cg00335802, cg12673429
M6PR	ILMN_2084353	0.457432	0.116764	3.91759	0.00023833	0.00282078	cg22129885
GTF2A2	ILMN_1753719	0.457289	0.116773	3.91605	0.000239538	0.00282865	cg05718389, cg19188572, cg15581894
USP33	ILMN_2306077	0.457309	0.116772	3.91626	0.000239369	0.00282865	cg27357902, cg04072680, cg03310623
MCL1	ILMN_1803988	0.456993	0.116793	3.91284	0.000242066	0.00283859	cg04228104, cg17724175, cg18016565
NECAP1	ILMN_1726359	0.456892	0.1168	3.91175	0.000242933	0.00283859	cg11501644, cg12612122, cg26060436, cg09038537
SKIV2L	ILMN_1666512	0.456877	0.116801	3.91159	0.000243062	0.00283859	cg03066618, cg08048963
CBFA2T2	ILMN_1752404	0.45698	0.116794	3.9127	0.000242175	0.00283859	cg14745607
DIABLO	ILMN_1665335	0.457069	0.116788	3.91366	0.00024142	0.00283859	cg22738812, cg15382458
DSCR4	ILMN_1762876	0.45707	0.116788	3.91367	0.000241408	0.00283859	cg09006667
FAM105A	ILMN_1695711	0.456905	0.116799	3.91189	0.000242819	0.00283859	cg01809941, cg19581221, cg27215029, cg05583063, cg11889058
ZCCHC11	ILMN_1655137	0.456978	0.116794	3.91268	0.000242194	0.00283859	cg16602500, cg03950476
TSEN34	ILMN_2368292	0.456923	0.116798	3.91208	0.000242667	0.00283859	cg00000714
HAVCR2	ILMN_1693826	0.456947	0.116796	3.91234	0.00024246	0.00283859	cg19646897, cg17484237, cg15426873, cg22401657, cg21143571
PPP1R3D	ILMN_1781198	0.457143	0.116783	3.91447	0.00024078	0.00283859	cg02506728, cg01248445
PHF17	ILMN_1655194	0.456963	0.116795	3.91251	0.000242326	0.00283859	cg12676803, cg25614364
LOC158381	ILMN_1755920	0.45716	0.116782	3.91465	0.000240639	0.00283859	cg21209395
SIX2	ILMN_1663772	0.456929	0.116798	3.91214	0.000242618	0.00283859	cg16240781
PLXNC1	ILMN_2117623	0.457036	0.11679	3.91331	0.000241695	0.00283859	cg26154342, cg06595153, cg11462582, cg21100591, cg07584840, cg26141856, cg05055747, cg06712932, cg05908398, cg15898471
GPS1	ILMN_1769960	0.456852	0.116803	3.91131	0.000243278	0.00283901	cg17616192, cg25400422
DBT	ILMN_1714990	0.456805	0.116806	3.9108	0.000243686	0.00284	cg10230890, cg26188061
OR4M1	ILMN_2064090	0.4568	0.116806	3.91075	0.000243727	0.00284	cg10503684, cg24759549, cg04389656, cg08080944
SIL1	ILMN_1678729	0.456759	0.116809	3.91031	0.000244078	0.00284	cg08912287, cg05462339, cg05237436, cg25079031, cg25786944, cg19025497, cg04873960, cg18722402, cg20010264
NSUN2	ILMN_1680129	0.456771	0.116808	3.91043	0.000243981	0.00284	cg06127601
TEP1	ILMN_1770682	0.456694	0.116813	3.9096	0.000244642	0.00284448	cg23442766, cg22474355, cg20578739
AMPD2	ILMN_1786899	0.456615	0.116819	3.90875	0.00024533	0.00284831	cg07954706
PDPK1	ILMN_1653793	0.456627	0.116818	3.90888	0.000245224	0.00284831	cg10471703, cg21110688
PTPRT	ILMN_2404256	0.456587	0.116821	3.90844	0.000245574	0.00284905	cg01640590, cg04541293, cg24266024, cg20682079, cg24604692, cg11535403
CYGB	ILMN_1758128	0.456556	0.116823	3.90812	0.000245837	0.00285002	cg21301440, cg27324308, cg03678039, cg24726137, cg14142253, cg08289350, cg24879415, cg11434671, cg09722216, cg18449873, cg21935511, cg09464728, cg17005273, cg07597099, cg03136659
WDR7	ILMN_2281167	0.456475	0.116828	3.90723	0.000246548	0.00285617	cg20553072
CBFB	ILMN_2399489	0.456417	0.116832	3.90661	0.000247048	0.00285988	cg07921777, cg09000178
GALK1	ILMN_1803194	0.456376	0.116835	3.90616	0.000247412	0.00286201	cg11779239, cg27295561
MAP3K7	ILMN_1810176	0.456349	0.116837	3.90588	0.000247641	0.00286258	cg02355915
CHMP2A	ILMN_1656621	0.456285	0.116841	3.90519	0.000248202	0.00286697	cg03175049
RECQL	ILMN_1680850	0.456236	0.116844	3.90466	0.000248632	0.00286985	cg19580219
QKI	ILMN_1773485	0.456207	0.116846	3.90434	0.000248891	0.00287075	cg20930060, cg04725336
PHACTR1	ILMN_1736982	0.456181	0.116848	3.90405	0.000249123	0.00287134	cg23364632, cg19231811, cg01350636, cg13196844, cg15548246, cg00846554, cg08218437, cg03951877, cg16684217, cg27365342, cg11687389, cg03892569, cg07466622, cg02098414
CHD5	ILMN_1698148	0.456144	0.11685	3.90366	0.000249442	0.00287272	cg09667775, cg12135344, cg00389386, cg21919596, cg25143235, cg21236631, cg15205435, cg22598810, cg11069824, cg21164697, cg17927613, cg05382282, cg00252804, cg03115470, cg13839957
ZNF234	ILMN_2103397	0.456126	0.116852	3.90346	0.000249605	0.00287272	cg13838055, cg16938305, cg23489630, cg23979420
CSF2RB	ILMN_1798475	0.456072	0.116855	3.90288	0.000250081	0.00287611	cg02556928, cg26422794, cg20017381
WDR49	ILMN_2198867	0.455975	0.116862	3.90183	0.000250943	0.00288394	cg10493061, cg19181996
CTBP1	ILMN_2278235	0.455952	0.116863	3.90159	0.000251139	0.0028841	cg26479374, cg16399632, cg15586393, cg18818410, cg08948841, cg10503298, cg22795583
TJP2	ILMN_2384561	0.455886	0.116868	3.90087	0.000251728	0.00288878	cg00036534, cg15702772, cg14326805, cg11611811, cg14282632
KLK7	ILMN_1745570	0.455844	0.116871	3.90041	0.000252104	0.002891	cg27497839, cg13096980, cg06707544, cg15732230, cg19953406, cg19471655, cg06258834
FHL5	ILMN_1669023	0.455789	0.116874	3.89982	0.000252595	0.00289454	cg22236418
DMD	ILMN_1656315	0.455704	0.11688	3.89891	0.00025335	0.00290109	cg20034238, cg18082723, cg13465764, cg05088006, cg13979138, cg03252296, cg02629615, cg24961820, cg07619636, cg23584714, cg16116006, cg01656579, cg26128471
CASP8	ILMN_1787749	0.455617	0.116886	3.89797	0.00025413	0.00290165	cg26799474, cg20435345
FAM46B	ILMN_1808011	0.455627	0.116885	3.89808	0.000254038	0.00290165	cg24312792, cg23922819
RPL7L1	ILMN_2220320	0.455624	0.116885	3.89805	0.000254063	0.00290165	cg00931187
SURF6	ILMN_1778032	0.455634	0.116885	3.89815	0.000253979	0.00290165	cg14560040
AMDHD1	ILMN_1788239	0.455539	0.116891	3.89712	0.000254833	0.00290549	cg25229172, cg15351688, cg26410635, cg07236190, cg23361290, cg00481159, cg20354882
ANKRD32	ILMN_2214278	0.455553	0.11689	3.89728	0.0002547	0.00290549	cg22498057
KCNH8	ILMN_1775348	0.455517	0.116893	3.89688	0.000255029	0.00290564	cg05652778, cg02210104, cg23091302
PRG2	ILMN_1722290	0.455419	0.116899	3.89583	0.000255913	0.00291362	cg15971518
RPH3A	ILMN_1663356	0.455375	0.116902	3.89535	0.000256306	0.00291601	cg08254200, cg05585303, cg00851732, cg24660126, cg07668671, cg18236066, cg01119407, cg01257889, cg05967001, cg14430008, cg20704159
TMED1	ILMN_1693045	0.455331	0.116905	3.89488	0.000256705	0.00291846	cg27491025
MEOX1	ILMN_2414568	0.455236	0.116911	3.89385	0.000257564	0.00292613	cg09991763, cg05716544, cg11262216, cg05156120, cg04655941, cg08471713
TRAF3IP2	ILMN_1701514	0.455205	0.116913	3.89352	0.000257843	0.0029272	cg10834480, cg24227782, cg02473736, cg22127309, cg16155413, cg25282285, cg11295309, cg06748271
RASEF	ILMN_1779517	0.455132	0.116918	3.89273	0.000258512	0.0029327	cg23391021, cg04989382, cg03544499
HOXC11	ILMN_1697342	0.455103	0.11692	3.89242	0.000258775	0.00293358	cg12599390
EBAG9	ILMN_1729144	0.454983	0.116928	3.89113	0.000259867	0.00294387	cg08216021
UBE2G2	ILMN_1785179	0.454909	0.116933	3.89033	0.000260549	0.00294948	cg16369592, cg11705651, cg08740424
GHSR	ILMN_1717492	0.454854	0.116937	3.88974	0.00026105	0.00295305	cg19925112
EGLN1	ILMN_1749892	0.454787	0.116942	3.88901	0.00026167	0.00295327	cg21875980, cg21558932, cg18815120
QSER1	ILMN_2147863	0.454774	0.116942	3.88887	0.000261788	0.00295327	cg14145602, cg25610620, cg19238415, cg02273141, cg06599914
PCDHGB6	ILMN_1701644	0.454771	0.116943	3.88884	0.000261814	0.00295327	cg07730329, cg22151446, cg12304520, cg07231479, cg22082176, cg08935238, cg03400785, cg24024424, cg10391860, cg18118262, cg03415916, cg22175873, cg02161292, cg11647681, cg15988320, cg11830096, cg08155325, cg04503600, cg24942747, cg21580428, cg03898577, cg14681511, cg24272454, cg21101631, cg12145907, cg24054870, cg07017875, cg01224715
CACYBP	ILMN_1726574	0.454788	0.116941	3.88902	0.00026166	0.00295327	cg12119997, cg25439374, cg24338780, cg24317406, cg04085339, cg16743289
NLRP1	ILMN_2313079	0.454707	0.116947	3.88815	0.000262405	0.00295783	cg19060895, cg12856345
NEK11	ILMN_2365223	0.454614	0.116953	3.88714	0.000263269	0.00296547	cg15792358, cg21887164, cg20279192
NIPBL	ILMN_2264625	0.454381	0.116969	3.88464	0.000265426	0.00298765	cg13099313
SFTPB	ILMN_1727017	0.454308	0.116974	3.88385	0.000266107	0.00299107	cg26394380, cg17931078
PRDM1	ILMN_1655077	0.454319	0.116973	3.88397	0.000266008	0.00299107	cg14359052, cg10359480, cg12338887, cg08742502, cg17521665, cg24874254
RUFY3	ILMN_2262901	0.454248	0.116978	3.8832	0.000266677	0.00299111	cg15413640
IRS2	ILMN_2083469	0.454265	0.116976	3.88339	0.00026651	0.00299111	cg02320481, cg03337886, cg10488031, cg10664582, cg06549607
WFDC3	ILMN_1673537	0.454279	0.116976	3.88354	0.000266381	0.00299111	cg15510984, cg03605692, cg23252815, cg07982740, cg10662479
TMEM43	ILMN_1698605	0.454109	0.116987	3.88171	0.000267977	0.00300255	cg14919823, cg15025640, cg04713358
CD44	ILMN_1803429	0.454079	0.116989	3.88138	0.000268259	0.00300255	cg25096745, cg01578625
MAPK14	ILMN_1737627	0.454079	0.116989	3.88138	0.000268263	0.00300255	cg18632135, cg24198611
RBMS1	ILMN_2358540	0.454026	0.116993	3.88081	0.000268758	0.00300384	cg00754604, cg22084004, cg09281145, cg26055370
CD79A	ILMN_1659227	0.454043	0.116991	3.881	0.000268595	0.00300384	cg19825589
STAT6	ILMN_1763198	0.453983	0.116995	3.88035	0.000269164	0.00300415	cg21595751
COL18A1	ILMN_1806733	0.453992	0.116995	3.88044	0.000269082	0.00300415	cg05349624, cg07641662, cg20383948, cg06552850, cg12491966, cg10729214, cg05275605, cg14356919, cg02628840, cg15470298, cg04401043, cg18502618, cg09706833, cg14903689, cg24201814, cg24483767, cg11113589, cg03152428, cg01314574, cg17344813, cg15844419, cg22978915, cg03252775, cg19332398, cg12668523, cg03733229, cg09057885, cg00937175, cg07279557, cg03705621, cg07801700, cg09660008, cg11029358
IDI2	ILMN_1727756	0.453962	0.116997	3.88013	0.00026936	0.00300422	cg20463894, cg07316943
GHR	ILMN_1775814	0.453937	0.116998	3.87985	0.000269604	0.00300483	cg22681041, cg20455092, cg03449148, cg01351601, cg04657789, cg18732731, cg06254581, cg23457098
HSPB8	ILMN_1791280	0.453846	0.117005	3.87887	0.000270464	0.0030123	cg18956104
SCML1	ILMN_2340908	0.453759	0.11701	3.87794	0.000271285	0.00301738	cg07686944
TMEM93	ILMN_1758674	0.453758	0.11701	3.87793	0.0002713	0.00301738	cg13345380
DYRK1A	ILMN_2374293	0.453683	0.117015	3.87713	0.000272008	0.00302314	cg01703749, cg25153148, cg19988492, cg01762992, cg21505925, cg21805778
PFKP	ILMN_1805737	0.453651	0.117018	3.87678	0.000272316	0.00302445	cg20327845, cg12124955, cg25949033, cg23782734, cg17433678, cg20133200, cg18498565, cg10099524
SFI1	ILMN_1703158	0.453564	0.117023	3.87584	0.000273146	0.00303154	cg00193210, cg21302666, cg08941595, cg12410530, cg01421780
SRXN1	ILMN_1804822	0.453515	0.117027	3.87531	0.00027362	0.00303467	cg25163012, cg24012925
SWAP70	ILMN_1785175	0.453411	0.117034	3.87419	0.000274619	0.00304363	cg03746875, cg15864775, cg19752768, cg15306546, cg04821499, cg04169527
SLC25A34	ILMN_1709399	0.453367	0.117037	3.87372	0.000275046	0.00304623	cg05337019
ATP6AP1	ILMN_1697694	0.453329	0.117039	3.87332	0.000275404	0.00304808	cg19168249, cg04149024
TMC4	ILMN_1803219	0.453296	0.117041	3.87296	0.000275723	0.00304948	cg26564684, cg05677885, cg22710065, cg12559208
INSL6	ILMN_2081673	0.453267	0.117043	3.87264	0.00027601	0.00305052	cg01003815
KIAA0182	ILMN_1807767	0.453239	0.117045	3.87235	0.000276273	0.00305131	cg26657404, cg01291204, cg13441891, cg07784872, cg05162456, cg09743650, cg00715696, cg02249119, cg00399027, cg00021476
LAMP1	ILMN_1782292	0.453202	0.117048	3.87194	0.000276638	0.00305321	cg07642595
VRK3	ILMN_1805535	0.453177	0.117049	3.87167	0.000276881	0.00305378	cg11918822, cg22600079, cg11846529, cg26752701
ADAM9	ILMN_1727524	0.453043	0.117058	3.87024	0.000278175	0.00306592	cg11286766, cg22314063
EIF2C2	ILMN_1695719	0.453016	0.11706	3.86995	0.000278438	0.00306668	cg00288598, cg07466463, cg26963146, cg23060465, cg07752613, cg14190175, cg00175844
CES2	ILMN_2362681	0.452948	0.117065	3.86922	0.000279101	0.00307186	cg23588695, cg01709119
HS6ST2	ILMN_2415583	0.452878	0.117069	3.86847	0.000279785	0.00307725	cg25886790, cg01225298, cg09546877, cg01319392
VAMP4	ILMN_1761363	0.452827	0.117073	3.86791	0.000280292	0.00308069	cg17048213
RFPL4B	ILMN_2100553	0.4528	0.117074	3.86762	0.000280555	0.00308144	cg04212651, cg26755132
SLC2A8	ILMN_1724609	0.452673	0.117083	3.86626	0.000281803	0.00309302	cg13692482, cg14250560
PMFBP1	ILMN_1713867	0.452582	0.117089	3.86529	0.000282695	0.00310066	cg04170065, cg09465019
TRAPPC2	ILMN_1673275	0.452559	0.11709	3.86504	0.000282923	0.00310102	cg08840366
ATP5F1	ILMN_1672191	0.452497	0.117095	3.86437	0.000283537	0.00310424	cg18367110
ARHGAP30	ILMN_1750805	0.45249	0.117095	3.8643	0.000283608	0.00310424	cg12200575
CHD1	ILMN_1654583	0.452463	0.117097	3.86401	0.000283876	0.00310502	cg19817066, cg19687198
EDNRB	ILMN_1751904	0.452406	0.117101	3.86339	0.000284446	0.00310912	cg12120741, cg03086857, cg24785726
MOCS3	ILMN_1766652	0.452359	0.117104	3.86288	0.000284914	0.00311105	cg16332224
MCTP1	ILMN_1738097	0.452348	0.117104	3.86278	0.000285014	0.00311105	cg11271171, cg24803517, cg27001204, cg11392433, cg13684283, cg10093750, cg05507145, cg11375865
BRCA1	ILMN_2311089	0.452294	0.117108	3.8622	0.000285553	0.00311264	cg04110421, cg02286533, cg14947218, cg16006004, cg24900425, cg18372208
OGDH	ILMN_1783266	0.452314	0.117107	3.8624	0.000285359	0.00311264	cg25514934, cg13560200
PML	ILMN_2248192	0.452215	0.117113	3.86134	0.000286345	0.00311301	cg10843406, cg02420130, cg18763223, cg09010370
STX2	ILMN_1747775	0.452201	0.117114	3.8612	0.000286483	0.00311301	cg14381350, cg11639130, cg16763513, cg10832093, cg01666255, cg05407909, cg23194926, cg03680790, cg20050828, cg07367607, cg06189670, cg22307022
TBCCD1	ILMN_2076415	0.452235	0.117112	3.86156	0.000286141	0.00311301	cg12010071, cg02742551
CALB2	ILMN_1748840	0.452202	0.117114	3.86121	0.000286473	0.00311301	cg14478898, cg03513942
MEN1	ILMN_1683298	0.452193	0.117115	3.86111	0.000286567	0.00311301	cg16668394, cg03115192
SPATS1	ILMN_1711681	0.452099	0.117121	3.8601	0.000287505	0.00312106	cg01925344
NDST2	ILMN_2206344	0.452045	0.117125	3.85951	0.000288053	0.00312274	cg10611310
MAPRE2	ILMN_1695276	0.452052	0.117124	3.8596	0.000287975	0.00312274	cg11672277, cg08505728, cg10037994
CFD	ILMN_1777190	0.451965	0.11713	3.85866	0.000288852	0.00312927	cg02534744, cg15065854, cg20974196, cg19279342, cg13864165, cg16601385, cg08164326
PRR5	ILMN_1720300	0.451868	0.117136	3.85762	0.000289836	0.00313778	cg22778120, cg26995244, cg03880708, cg07911361, cg00980696, cg06849477, cg16326073, cg21118059, cg24054871, cg06972695, cg06706550, cg20255723, cg03474978, cg10546065, cg00870527
PCDH8	ILMN_1740623	0.451786	0.117142	3.85674	0.000290663	0.00314031	cg03850426, cg14171414, cg14950829
LOXL1	ILMN_1734950	0.4518	0.117141	3.85689	0.000290522	0.00314031	cg04024170, cg14852355, cg02812767, cg01349856, cg22590761, cg12594244
ARRDC3	ILMN_2198515	0.45179	0.117142	3.85678	0.000290623	0.00314031	cg09663204
CA2	ILMN_2199439	0.451623	0.117153	3.855	0.000292313	0.00315599	cg09308773, cg05708452
PRKCD	ILMN_1801105	0.451482	0.117162	3.85348	0.000293759	0.00316729	cg08995883, cg21903826
LMAN1	ILMN_1715814	0.451494	0.117161	3.8536	0.000293639	0.00316729	cg26514337, cg09003954
PTPN2	ILMN_2400030	0.451453	0.117164	3.85317	0.000294053	0.00316831	cg11146476
AP3S2	ILMN_1731596	0.451404	0.117167	3.85265	0.000294551	0.00317152	cg21576154, cg10668325
KCNC4	ILMN_1792382	0.451268	0.117176	3.85118	0.000295957	0.0031845	cg15831200, cg11404402, cg16810724, cg17285259, cg12723026, cg06807905
MEF2A	ILMN_1661888	0.45116	0.117184	3.85003	0.000297072	0.00319279	cg12484677, cg25239516
SLC26A11	ILMN_1739751	0.451154	0.117184	3.84996	0.00029713	0.00319279	cg15399690, cg12455526
ISLR2	ILMN_1692739	0.450937	0.117198	3.84764	0.000299381	0.0032056	cg11315754, cg21063758, cg24374861, cg20314548, cg24123518
MLL3	ILMN_2408877	0.450935	0.117198	3.84762	0.000299398	0.0032056	cg10897045
GDNF	ILMN_1674882	0.450922	0.117199	3.84748	0.000299534	0.0032056	cg04439218, cg08204023, cg12930882, cg16198719
MS4A4A	ILMN_2370336	0.451004	0.117194	3.84836	0.00029868	0.0032056	cg23754934, cg08564601, cg18025430, cg07988891, cg02893799, cg22311510
DAD1	ILMN_1731619	0.450939	0.117198	3.84767	0.000299356	0.0032056	cg07066907, cg21592088, cg16285447, cg16066985
RPS15A	ILMN_2255310	0.450969	0.117196	3.84798	0.000299051	0.0032056	cg21596426
IFI16	ILMN_1710937	0.450853	0.117204	3.84674	0.000300255	0.00321115	cg12647478, cg19939130
OXCT1	ILMN_1813544	0.450825	0.117206	3.84644	0.000300548	0.00321212	cg16868804, cg02441090, cg19333010
SH3KBP1	ILMN_1808501	0.450787	0.117208	3.84603	0.00030095	0.00321426	cg04689087, cg02077027, cg01963377, cg11571573, cg06434723, cg06376279, cg01780699, cg15121161, cg14419773, cg20789642, cg13730347
TMEM55B	ILMN_1770742	0.450736	0.117212	3.84549	0.000301479	0.00321557	cg00293757
LAPTM4A	ILMN_1745110	0.450745	0.117211	3.84559	0.000301382	0.00321557	cg03220054, cg17953136
BCAS4	ILMN_2248912	0.450698	0.117214	3.84508	0.000301875	0.00321763	cg00141838, cg21848718, cg12342999, cg25602168, cg26322579, cg03284132
AGR2	ILMN_1814151	0.450631	0.117219	3.84436	0.000302582	0.00322301	cg21201572, cg14980883
NFKBIZ	ILMN_1719695	0.450599	0.117221	3.84402	0.000302922	0.00322446	cg02955348, cg15573132, cg01649334, cg25477542
RRBP1	ILMN_2360784	0.450576	0.117222	3.84378	0.000303159	0.00322482	cg03931732, cg26161708, cg00417151, cg00990977, cg02451508, cg07702439, cg26840689, cg13098254, cg24663498, cg07930400
VPS8	ILMN_2415170	0.450471	0.117229	3.84265	0.000304269	0.00323446	cg14803632, cg02638044, cg07371052, cg00320162, cg08414021, cg11393023
TGFBR2	ILMN_2384241	0.450436	0.117232	3.84227	0.000304639	0.00323623	cg06085541, cg17546721, cg02702424, cg05450916, cg16918625, cg13724812
ADAMTS10	ILMN_1751168	0.450414	0.117233	3.84204	0.000304869	0.0032365	cg00339281, cg11590772, cg00436874
PPM1A	ILMN_1690077	0.450358	0.117237	3.84144	0.000305464	0.00324065	cg16959351, cg14785542
SP100	ILMN_2284998	0.45024	0.117244	3.84018	0.000306712	0.00324103	cg12331471
MAGI1	ILMN_1670343	0.450282	0.117242	3.84063	0.000306267	0.00324103	cg05195288, cg19800061, cg26672959, cg16238336, cg27006408, cg13700089, cg13043297, cg26782583, cg06989103, cg20017382, cg13907053, cg01104230, cg20426698, cg24879560, cg03516655, cg04837653, cg13268590, cg23194229
DUSP3	ILMN_1797522	0.450231	0.117245	3.84009	0.000306807	0.00324103	cg14039779, cg19283354, cg23080527, cg26893861
APOBEC3B	ILMN_2219466	0.45022	0.117246	3.83997	0.000306929	0.00324103	cg16045423, cg15263858, cg18747468, cg20734760, cg14194956, cg23225498
HDAC9	ILMN_2408885	0.450252	0.117244	3.84031	0.000306589	0.00324103	cg23050544, cg23373556, cg12130944, cg07216069, cg12210898, cg11300897, cg00332048, cg10367640, cg17739473, cg09038258
PDIA2	ILMN_1804444	0.450287	0.117241	3.84068	0.000306216	0.00324103	cg08203127, cg10151162, cg23617039
TMEM159	ILMN_2042941	0.450335	0.117238	3.84119	0.00030571	0.00324103	cg03443669
SORBS1	ILMN_2326262	0.450163	0.11725	3.83936	0.000307533	0.00324525	cg03570824, cg25421530, cg22174935, cg08604416, cg07729608, cg14302996, cg25775445, cg25097946, cg10979353, cg17185602, cg03190891, cg11041353
PRKCZ	ILMN_2386982	0.450095	0.117254	3.83863	0.000308262	0.00324594	cg12718519, cg16048006, cg09560161, cg06888836, cg24042578, cg17426766, cg15575834, cg21271945, cg05239544, cg15513868, cg23648809, cg24578937, cg04347414, cg19255464, cg05929117, cg04315214, cg05340048, cg27264462, cg13918804, cg03732007, cg18188739, cg15550572, cg15468976, cg25845463, cg12639453, cg00145954, cg02607043, cg06834951, cg06157219, cg24577455, cg02393699, cg24604214, cg24557048, cg0…
KCNF1	ILMN_1671392	0.450054	0.117257	3.83819	0.000308697	0.00324594	cg18639125
ACVR1B	ILMN_2243308	0.450016	0.117259	3.83778	0.00030911	0.00324594	cg26277606, cg25571973, cg09449428, cg02534417
FUT10	ILMN_2163906	0.449955	0.117263	3.83714	0.000309757	0.00324594	cg04687486, cg14204490
FMOD	ILMN_1789639	0.450036	0.117258	3.838	0.000308892	0.00324594	cg22705746, cg11914824, cg04704856, cg26987645, cg21089380, cg03062822, cg01739509, cg11897689, cg03764585, cg27387030, cg16289210
SEMA7A	ILMN_1756312	0.449947	0.117264	3.83705	0.000309848	0.00324594	cg00310412, cg20110364, cg14093936, cg20927731
RET	ILMN_1655610	0.44999	0.117261	3.83751	0.000309386	0.00324594	cg02780029, cg06559368, cg17127309, cg06861892, cg11308394, cg21428874, cg06632098, cg22847846, cg13869600
MICA	ILMN_1797929	0.450135	0.117251	3.83906	0.00030783	0.00324594	cg04985482, cg02016545, cg07103722, cg26846810
EIF5	ILMN_2318430	0.449961	0.117263	3.83719	0.000309699	0.00324594	cg10455995
SPSB3	ILMN_1682864	0.4501	0.117254	3.83868	0.000308213	0.00324594	cg24062767
ESD	ILMN_1669818	0.449952	0.117264	3.8371	0.000309791	0.00324594	cg12424329, cg19037555, cg27021512
WDR69	ILMN_1775042	0.449926	0.117265	3.83682	0.000310076	0.00324599	cg14646075, cg21315873
PPIE	ILMN_1674825	0.449881	0.117268	3.83634	0.000310555	0.00324599	cg24920358, cg12051614, cg19912559
CTNND2	ILMN_1716875	0.44987	0.117269	3.83623	0.000310671	0.00324599	cg09814468, cg09955450, cg07547996, cg00847166, cg06769759, cg07459363, cg17415451, cg16264642, cg01937840, cg19904666, cg05818685, cg03005767
MTHFD2L	ILMN_1652434	0.449873	0.117269	3.83626	0.000310639	0.00324599	cg26964724
LBR	ILMN_1768969	0.44985	0.11727	3.836	0.000310896	0.0032462	cg02825765, cg03048947, cg22945457
RASGRP4	ILMN_1714650	0.449719	0.117279	3.83461	0.000312306	0.00325713	cg25808797, cg04830544, cg14565721
ZBTB40	ILMN_1784037	0.449715	0.117279	3.83456	0.000312353	0.00325713	cg17728472, cg07397757, cg11377569
GSG1	ILMN_1651693	0.449658	0.117283	3.83395	0.000312967	0.00326139	cg03607577, cg19918417, cg21864430, cg21864706
ATP10D	ILMN_1656159	0.449558	0.11729	3.83289	0.000314048	0.00326639	cg10062193, cg13563026
SP110	ILMN_1813455	0.449532	0.117291	3.83261	0.000314335	0.00326639	cg10447678, cg19764668, cg25437995, cg22631775, cg19961045, cg14707453, cg22577878
TAF4	ILMN_1737535	0.449519	0.117292	3.83247	0.000314476	0.00326639	cg17216737, cg09631939, cg05378081, cg24733560, cg04446876, cg18333061, cg18309751, cg13841716, cg03097013, cg13665807, cg01475704, cg21807306, cg23646134, cg06956295
KIAA1967	ILMN_1786345	0.449537	0.117291	3.83267	0.000314274	0.00326639	cg24261270
RAD51	ILMN_2363027	0.449573	0.117289	3.83305	0.000313885	0.00326639	cg09235138, cg22879270
ADAM32	ILMN_2293012	0.449486	0.117294	3.83212	0.000314831	0.00326794	cg03780701, cg10852045
FXYD2	ILMN_2289593	0.449453	0.117297	3.83176	0.000315199	0.00326963	cg19400601, cg09781748, cg22335223, cg14899408, cg25550323, cg11377086, cg10997248
GFRA1	ILMN_1725678	0.4494	0.1173	3.8312	0.000315777	0.00327348	cg23453238, cg08240913, cg25729582, cg14471191, cg17898840, ch.10.2480690F, cg05698563, cg21664949, cg03503087, cg12271079
COASY	ILMN_1753498	0.449257	0.117309	3.82968	0.000317334	0.00327626	cg13187651, cg01756799
CNOT6L	ILMN_2083833	0.449281	0.117308	3.82993	0.00031707	0.00327626	cg14880894
LHX3	ILMN_2284893	0.44934	0.117304	3.83056	0.00031643	0.00327626	cg14573833, cg14381623, cg14605520, cg21192468, cg01173558, cg18297246, cg08118114, cg00522018
SLC15A4	ILMN_2076463	0.449321	0.117305	3.83035	0.000316642	0.00327626	cg12312386, cg24102222, cg15324978, cg09035930, cg16444942, cg10643271, cg21533994, cg26079959, cg18402325
MANBA	ILMN_1800733	0.449258	0.117309	3.82968	0.000317327	0.00327626	cg12141483, cg03749037, cg25960044
IRF5	ILMN_2312606	0.449305	0.117306	3.83018	0.000316814	0.00327626	cg03020547, cg14622669, cg04864179, cg12816198
C7	ILMN_1687848	0.449243	0.11731	3.82952	0.000317491	0.00327626	cg09179845, cg27468328
GIMAP6	ILMN_1757785	0.449183	0.117314	3.82888	0.000318155	0.00327991	cg25129716
PROM2	ILMN_1761946	0.449173	0.117315	3.82878	0.000318257	0.00327991	cg01538610, cg27338131
GRRP1	ILMN_2116299	0.449082	0.117321	3.82781	0.000319263	0.003286	cg22860775, cg00017970
WTAP	ILMN_2260725	0.449101	0.11732	3.828	0.000319059	0.003286	cg15743492
ATP6AP2	ILMN_1677440	0.449058	0.117323	3.82755	0.000319526	0.00328659	cg18679504
UBR2	ILMN_1663489	0.448968	0.117329	3.82659	0.000320524	0.00329472	cg14235766, cg02366587, cg14282280
AIRE	ILMN_2261519	0.448865	0.117335	3.82548	0.000321673	0.00330224	cg27251412, cg09510531, cg01323542, cg11923631, cg15838223, cg08089567, cg12843033, cg16501323
DONSON	ILMN_1709953	0.448866	0.117335	3.8255	0.000321652	0.00330224	cg07564659
PARP6	ILMN_1813620	0.448827	0.117338	3.82508	0.000322089	0.00330438	cg02883230, cg23331961, cg12166018
CHM	ILMN_1709112	0.448683	0.117347	3.82355	0.000323696	0.0033172	cg25488547, cg06340713, cg03787796, cg12454312
PRODH	ILMN_1671365	0.448678	0.117348	3.82349	0.000323757	0.0033172	cg11438552, cg17034091, cg09728659, cg21545952, cg09695403
PYCR1	ILMN_2395092	0.448627	0.117351	3.82295	0.000324323	0.00331871	cg19202384, cg20025963, cg22202154
P2RY1	ILMN_1772667	0.448608	0.117352	3.82275	0.000324531	0.00331871	cg14921522
MOBP	ILMN_2414962	0.448642	0.11735	3.82311	0.000324153	0.00331871	cg27272723, cg16729794, cg14133257, cg07878407, cg23605644, cg23603305, cg11235602, cg24050474, cg14968361
SNX15	ILMN_1676978	0.448438	0.117364	3.82093	0.000326443	0.00333353	cg03101664
TLR3	ILMN_2155708	0.448423	0.117364	3.82077	0.000326611	0.00333353	cg01036205, cg00305797
NOS1AP	ILMN_1710315	0.448452	0.117363	3.82108	0.000326283	0.00333353	cg15135710, cg10520498, cg26663636, cg14978304, cg07786995, cg20299802, cg09008080
CTNNA2	ILMN_2197693	0.448347	0.11737	3.81996	0.000327472	0.00334017	cg10579530, cg03027227, cg10167876, cg08107272, cg09030546, cg13753435, cg01146063, cg21248007, cg00058515, cg06320852, cg03619119, cg25237113, cg13711653, cg11794751, cg14754187, cg26560969, cg13409642, cg26157270, cg06113574
PPARA	ILMN_2362847	0.448121	0.117384	3.81755	0.000330035	0.00336416	cg07753717, cg25569514, cg03332387, cg23668093, cg04754379, cg16176787
TBC1D15	ILMN_1803941	0.447972	0.117394	3.81596	0.000331733	0.00337314	cg10833114, cg11565911, cg15437231
WDR41	ILMN_1778488	0.447969	0.117394	3.81593	0.000331767	0.00337314	cg14330669, cg02017109
ASGR2	ILMN_1700340	0.448011	0.117392	3.81638	0.000331289	0.00337314	cg26955290, cg09230791, cg03982483, cg18659586, cg12969122, cg22459971
AKR1B10	ILMN_1672148	0.447999	0.117392	3.81625	0.000331428	0.00337314	cg27328151
NID1	ILMN_1674719	0.447892	0.117399	3.81511	0.000332651	0.00337564	cg14742429, cg23028178, cg07479670, cg25119497, cg01521225, cg10966139
PAQR4	ILMN_1660793	0.447901	0.117399	3.81521	0.000332541	0.00337564	cg01127059, cg01461733, cg02528159
COLEC12	ILMN_1679049	0.447906	0.117399	3.81526	0.000332491	0.00337564	cg13569424, cg22196855, cg07660711, cg12457771, cg14790391, cg11106156, cg25570929, cg19461621
PIGB	ILMN_1733311	0.447834	0.117403	3.8145	0.000333307	0.00338014	cg14241289
CD86	ILMN_1672097	0.447782	0.117407	3.81394	0.000333905	0.00338404	cg23931884, cg03431166, cg27057600, cg00705157, cg09410271, cg03299654, cg04387658
PTPN5	ILMN_1781073	0.447735	0.11741	3.81344	0.000334452	0.00338526	cg25632434, cg17700882, cg17233601, cg10307345
SPAG9	ILMN_1728256	0.447742	0.117409	3.81351	0.000334372	0.00338526	cg24488861, cg00036171, cg06926026
CST11	ILMN_1697370	0.447653	0.117415	3.81256	0.000335396	0.00339265	cg11657817
ZNF568	ILMN_2229610	0.447555	0.117422	3.81153	0.000336522	0.00339309	cg01176121, cg16833778, cg13339907, cg15322783, cg17765009
ERH	ILMN_1781795	0.447575	0.11742	3.81173	0.000336299	0.00339309	cg04855791, cg18169916, cg12006217, cg03885708, cg16714654
PHF11	ILMN_2284706	0.44755	0.117422	3.81146	0.00033659	0.00339309	cg04836884, cg14933246, cg21320768
MGST1	ILMN_1781952	0.447538	0.117423	3.81134	0.000336722	0.00339309	cg27117982, cg15284911
RHOT1	ILMN_2338480	0.447553	0.117422	3.8115	0.000336548	0.00339309	cg10039857, cg07235981, cg22650022
ZCCHC14	ILMN_1743456	0.44757	0.117421	3.81168	0.000336352	0.00339309	cg26474010, cg02762752, cg10460549, cg22025478, cg19533489, cg08113187, cg06330621, cg02371935, cg16497398, cg08196561, cg00868074, cg06545761, cg08989214, cg02699885, cg07178066, cg12436851
RAD50	ILMN_1755023	0.447392	0.117432	3.80978	0.000338421	0.00340805	cg22736056, cg07691761, cg05198819
IL1R2	ILMN_2251766	0.447265	0.117441	3.80844	0.000339898	0.00342075	cg01820934, cg01613557
PTPN12	ILMN_2222074	0.447239	0.117442	3.80816	0.000340203	0.00342165	cg10911044
CASP8	ILMN_1673757	0.447101	0.117451	3.80669	0.000341823	0.00343211	cg26799474, cg20435345
ESRRG	ILMN_1804064	0.447124	0.11745	3.80693	0.000341557	0.00343211	cg25614875, cg04217177, cg21456939, cg04335345, cg00256046, cg25975621, cg21731721, cg06868629, cg20320200, cg07312357, cg11351983, cg15998609, cg21860785, cg17434154, cg16467648, cg08044269, cg01833485
PBX3	ILMN_1810100	0.447095	0.117452	3.80663	0.000341892	0.00343211	cg15734589, cg08405733, cg06842637, cg01397424, cg22482185, cg11654592, cg24010994, cg02524118, cg00238698, cg11567580, cg17086741
HIST1H4B	ILMN_2165369	0.447	0.117458	3.80561	0.000343015	0.00344121	cg20028981
COL11A2	ILMN_2311456	0.446933	0.117462	3.8049	0.000343796	0.00344687	cg06924878, cg08481075, cg02266086, cg04499015, cg23704085, cg19953290, cg25459558, cg26867987, cg26385062, cg02230225, cg02673107, cg13478289, cg15818109, cg13703714, cg07457375, cg03872934, cg21232625, cg03949284, cg20631997, cg16634404
ARNTL2	ILMN_1798064	0.446883	0.117466	3.80436	0.000344396	0.0034507	cg26165146, cg08705753
PSMB7	ILMN_1814156	0.446819	0.11747	3.80369	0.000345149	0.00345346	cg13731776, cg13610026, cg14335349, cg16133419
RABEPK	ILMN_1741957	0.446804	0.117471	3.80353	0.000345325	0.00345346	cg14222630, cg03440981, cg01524015
MMD	ILMN_1733937	0.446808	0.117471	3.80357	0.000345279	0.00345346	cg24401022
LILRB1	ILMN_2316974	0.446778	0.117473	3.80325	0.000345638	0.00345442	cg03513883, cg12388888
AR	ILMN_1659572	0.446723	0.117476	3.80267	0.000346287	0.00345548	cg08289148, cg01086868
ZNF398	ILMN_1799717	0.446732	0.117476	3.80277	0.000346178	0.00345548	cg20503770, cg13359301, cg12936376, cg00006414
PREP	ILMN_1751887	0.446714	0.117477	3.80257	0.000346397	0.00345548	cg06068369
DUSP5P	ILMN_2051731	0.446559	0.117487	3.80092	0.000348245	0.00346738	cg20971488, cg16732787
TRIM29	ILMN_1657766	0.446561	0.117487	3.80095	0.000348215	0.00346738	cg01591152, cg25077287, cg12201660, cg07696515, cg05619756
LGR6	ILMN_1662362	0.446571	0.117486	3.80105	0.000348095	0.00346738	cg26347746, cg06825163, cg05044291, cg18791099, cg04289208, cg11683364, cg09713090, cg14344464, cg04811114, cg08316380, cg17830682, cg23175240, cg21169940
KCMF1	ILMN_1669669	0.446533	0.117489	3.80065	0.000348555	0.00346828	cg16353628
PCMTD1	ILMN_1737426	0.446369	0.117499	3.7989	0.000350523	0.00348568	cg17331254, cg27119781, cg06038491
SSBP2	ILMN_1711608	0.446219	0.117509	3.79731	0.000352329	0.00350145	cg21202462, cg14115597, cg07258524, cg22649832
HEATR1	ILMN_1787762	0.446168	0.117513	3.79677	0.000352944	0.00350537	cg10022533
NCK2	ILMN_2356632	0.446104	0.117517	3.79609	0.000353713	0.00350861	cg08405910, cg11136882, cg11830902, cg10041288
FBXO7	ILMN_1667112	0.446121	0.117516	3.79627	0.000353513	0.00350861	cg15643133
TAPBP	ILMN_1773031	0.446041	0.117521	3.79542	0.000354481	0.00350921	cg14473643, cg22966895, cg10376053, cg26646118, cg26083458, cg14309283, cg01654446, cg11796996, cg14419102, cg08771019, cg13638257, cg18353226, cg03000593, cg02863594, cg14288848, cg27168291, cg06375761, cg12589538, cg17055704, cg20998791, cg25356697, cg01253676, cg03637976, cg03780271
ZDHHC21	ILMN_1715526	0.446052	0.11752	3.79554	0.000354344	0.00350921	cg04518115, cg14011870
MKLN1	ILMN_1742578	0.446037	0.117521	3.79538	0.000354528	0.00350921	cg13452588, cg04752891, cg23268125, cg26623822, cg22583624, cg17395311, cg27530959, cg16770881, cg27420766
HOXD4	ILMN_1672091	0.446026	0.117522	3.79526	0.000354657	0.00350921	cg19478682
GSTT1	ILMN_1730054	0.445951	0.117527	3.79446	0.000355576	0.00351392	cg24238852
MPV17	ILMN_1691090	0.44596	0.117526	3.79456	0.000355463	0.00351392	cg21653464
TCERG1	ILMN_2398039	0.445913	0.117529	3.79406	0.000356033	0.00351624	cg05005982, cg01734800, cg22862407
AP1B1	ILMN_1781983	0.445861	0.117533	3.79351	0.000356665	0.00351735	cg24217049, cg08635061, cg27391674, cg02702655
GUCA1A	ILMN_1662086	0.44585	0.117533	3.79339	0.00035681	0.00351735	cg05730368, cg20927649, cg19692002, cg27209993, cg24554865
NPHP3	ILMN_1730539	0.445857	0.117533	3.79346	0.000356722	0.00351735	cg05218882, cg21088158, cg08467341, cg23995249, cg24234088
FGD4	ILMN_1698728	0.445778	0.117538	3.79263	0.000357683	0.00351817	cg20255085, cg26942815, cg09829888
TSC22D1	ILMN_1692177	0.445752	0.11754	3.79235	0.000358001	0.00351817	cg17675311, cg23024102, cg16023991, cg11570656, cg15882609, cg02549290
ENC1	ILMN_1779147	0.445784	0.117538	3.79269	0.000357608	0.00351817	cg12717648, cg13275603, cg18892446, cg25617164, cg12537245
BAG4	ILMN_2221014	0.445791	0.117537	3.79276	0.00035753	0.00351817	cg14972510, cg19146456
USF2	ILMN_1684770	0.445763	0.117539	3.79246	0.000357872	0.00351817	cg06612450, cg19848460, cg14558639
ACSL3	ILMN_2360705	0.445679	0.117545	3.79158	0.000358899	0.00352136	cg23325384, cg03427637
OR2T27	ILMN_1656221	0.445689	0.117544	3.79169	0.000358771	0.00352136	cg10876135
RNASE10	ILMN_1684083	0.445671	0.117545	3.79149	0.000358992	0.00352136	cg20737125, cg23260578
CDH9	ILMN_1675454	0.445571	0.117552	3.79042	0.000360233	0.00353135	cg06369005, cg19475870, cg08659179, cg12864235, cg07350977, cg11155432, cg17621636, cg27383997
ATP5J	ILMN_1652806	0.445551	0.117553	3.79021	0.00036048	0.00353159	cg13784195
TUBGCP3	ILMN_1696110	0.445514	0.117555	3.78982	0.000360937	0.0035317	cg08602346, cg25547286, cg21796317, cg19916129, cg16985770, cg04727856, cg20298978, cg07375022, cg20116138, cg07533384, cg25244869
NFIC	ILMN_2329263	0.445531	0.117554	3.79	0.000360725	0.0035317	cg00336938, cg20920023, cg00431565, cg26630171, cg22603569, cg03381209, cg25826463, cg03615596, cg14101485, cg10688516, cg22950813, cg09184263, cg10576139, cg20714551
RBPJ	ILMN_2316844	0.445465	0.117559	3.78931	0.000361532	0.00353535	cg15406502
VCL	ILMN_2413527	0.445415	0.117562	3.78877	0.00036216	0.00353931	cg18908419, cg20255042, cg05282177
CRLF3	ILMN_2155228	0.445384	0.117564	3.78845	0.000362533	0.00354077	cg16936289
PTEN	ILMN_1701134	0.44529	0.11757	3.78745	0.000363703	0.00355002	cg18384060, cg27084903
AATK	ILMN_2068874	0.445262	0.117572	3.78715	0.000364051	0.00355123	cg04472133, cg20558091, cg01633363, cg00555905, cg15614883, cg19040372, cg20541344, cg13466409, cg03959796, cg09142578, cg16276209, cg21473782, cg26729913, cg16732654, cg07971007
LRRC29	ILMN_1698140	0.445113	0.117582	3.78557	0.000365911	0.00356718	cg14591622, cg05893365
PMPCB	ILMN_1728660	0.445053	0.117585	3.78493	0.000366662	0.00357231	cg06155229, cg16196384, cg10079837
SLC4A5	ILMN_2273224	0.444962	0.117591	3.78397	0.000367802	0.00357442	cg01272428
RAE1	ILMN_1690259	0.444985	0.11759	3.78421	0.000367514	0.00357442	cg19203268, cg09154639, cg19836589, cg07931024
FUT6	ILMN_1761275	0.444946	0.117592	3.7838	0.000368005	0.00357442	cg16701258, cg03991522, cg00579402
PDCD10	ILMN_2269002	0.444959	0.117592	3.78394	0.000367839	0.00357442	cg14037991
METRNL	ILMN_1790014	0.44497	0.117591	3.78406	0.000367695	0.00357442	cg20024403, cg01908551, cg17834632, cg10891521, cg22503106, cg06128693, cg00236576, cg25689499, cg26275301, cg13484467, cg13644197
ARRB2	ILMN_2395711	0.444888	0.117596	3.78318	0.000368734	0.00357932	cg02286380, cg09148794, cg24831541
CCL15	ILMN_2255130	0.444781	0.117603	3.78205	0.00037008	0.00359018	cg12251111
TRDMT1	ILMN_2404112	0.444761	0.117605	3.78183	0.000370336	0.00359047	cg19579782, cg04693373
RHBDD1	ILMN_2209766	0.444686	0.117609	3.78104	0.000371285	0.00359401	cg27190034, cg03018058
EGR2	ILMN_1743199	0.44469	0.117609	3.78108	0.000371234	0.00359401	cg00105415, cg20600845
TRIB3	ILMN_1787815	0.444678	0.11761	3.78096	0.000371381	0.00359401	cg10209310, cg24966406, cg15799353
PARL	ILMN_2257665	0.444484	0.117623	3.7789	0.000373843	0.00361564	cg14900962, cg16981180
PYCARD	ILMN_2398274	0.444403	0.117628	3.77804	0.000374883	0.00362291	cg07461837, cg22068208
SH3BGR	ILMN_1733346	0.44439	0.117629	3.7779	0.000375051	0.00362291	cg04418027, cg15616257, cg11778840, cg19946699, cg06148396, cg24146773, cg20905192, cg27016308, cg03113271
EHMT2	ILMN_1700791	0.444326	0.117633	3.77722	0.00037587	0.00362861	cg09604414, cg22149610, cg07898120, cg24493649, cg23739027, cg20221665, cg02760218
MRPL16	ILMN_1730685	0.444295	0.117635	3.7769	0.000376263	0.0036302	cg08066376
FGD2	ILMN_2115011	0.44427	0.117636	3.77664	0.000376581	0.00363105	cg15014454
TRPT1	ILMN_2364674	0.444206	0.117641	3.77595	0.000377409	0.00363682	cg26145223
NCOA2	ILMN_1769040	0.444181	0.117642	3.77569	0.00037773	0.00363772	cg15726318, cg12702819
TSGA10	ILMN_1674645	0.444129	0.117646	3.77515	0.00037839	0.00364186	cg27005819, cg04061650, cg15972984
RAB11A	ILMN_1712312	0.444038	0.117652	3.77418	0.000379564	0.00365095	cg17328034
AURKC	ILMN_2350296	0.444005	0.117654	3.77383	0.000379992	0.00365285	cg06643849, cg26730619, cg23371413, cg26332114, cg25432232, cg25802888, cg14370847, cg19603903, cg08268757
ERBB2IP	ILMN_1805024	0.443935	0.117658	3.77309	0.000380903	0.00365718	cg20083157, cg06552221
PTK2B	ILMN_1732318	0.443937	0.117658	3.7731	0.000380882	0.00365718	cg15025403, cg18734877, cg23698023, cg04176235, cg10995137, cg14445519, cg03222811, cg18462755, cg00337440, cg00402801, cg14181975
GRIK1	ILMN_1682583	0.443895	0.117661	3.77266	0.000381425	0.00365998	cg04818175, cg06561442, cg09787442, cg07926098, cg18790952, cg15075673, cg12492840, cg25596598
FUT1	ILMN_1712894	0.443852	0.117664	3.77221	0.00038198	0.00366213	cg21907521, cg23092421, cg16502380
EMX1	ILMN_1674193	0.443824	0.117666	3.77191	0.000382342	0.00366213	cg07140194
SRF	ILMN_1803398	0.443833	0.117665	3.77201	0.000382223	0.00366213	cg13387216, cg16041611, cg02760007, cg10474178
UGCG	ILMN_1736939	0.443745	0.117671	3.77108	0.000383372	0.00366577	cg15384061
TNFAIP8	ILMN_1749375	0.443735	0.117671	3.77097	0.0003835	0.00366577	cg27621513, cg04195774, cg23985447, cg07376834, cg14845536, cg21130861, cg18689486, cg19866011, cg21239001, cg12211895, cg01810267, cg07398791, cg18790491, cg23328295, cg03723497, cg22970786, cg21319709, cg24324146
GTF2I	ILMN_1673917	0.443769	0.117669	3.77133	0.000383061	0.00366577	cg21983531, cg00403398, cg03652190, cg05639188
ATG12	ILMN_2188204	0.443724	0.117672	3.77085	0.000383645	0.00366577	cg05614191, cg26408925, cg17519280
CERK	ILMN_1721325	0.443635	0.117678	3.76991	0.00038481	0.00367468	cg25280287, cg13221624, cg05698090, cg27304382, cg16154810
ODZ2	ILMN_2285032	0.443601	0.11768	3.76955	0.000385251	0.00367668	cg23267616, cg11061434, cg18026062, cg18243017
SFRS2IP	ILMN_2069593	0.443515	0.117686	3.76864	0.000386381	0.00368525	cg15069785, cg12658552
AMMECR1	ILMN_2394242	0.443473	0.117688	3.7682	0.000386936	0.00368833	cg20522409, cg08394018, cg06617418
SLC12A9	ILMN_1695962	0.443431	0.117691	3.76775	0.000387487	0.00369109	cg10220488
HSD17B4	ILMN_1673795	0.443415	0.117692	3.76759	0.000387691	0.00369109	cg09486093, cg13271483, cg02687388, cg11730958, cg11072562
NCAM1	ILMN_2398184	0.443383	0.117694	3.76724	0.000388124	0.00369299	cg20783319, cg25132257, cg08130132, cg04642306, cg09843482, cg06274207, cg27445796, cg04283720, cg09254002, cg08743050
ABAT	ILMN_1670117	0.443354	0.117696	3.76694	0.000388503	0.00369439	cg16586594, cg02040387, cg08834902, cg03389720, cg03500056, cg00231389, cg17118435, cg26778345, cg04332619, cg03718620, cg01881182, cg00220102, cg17316475, cg08241330, cg01221157, cg08549495
UEVLD	ILMN_2408968	0.443325	0.117698	3.76663	0.000388887	0.00369583	cg04432742
STAG1	ILMN_2151048	0.443214	0.117705	3.76546	0.000390347	0.00370314	cg11305249, cg07182872
CLUL1	ILMN_1682544	0.443214	0.117705	3.76546	0.000390357	0.00370314	cg14780183, cg06435765
RBMS3	ILMN_1702681	0.443225	0.117704	3.76558	0.000390205	0.00370314	cg26082870, cg00807684, cg16278838, cg18781968, cg18294191, cg26236143, cg13079538, cg02891956, cg26851153, cg19787097, cg07855471, cg12680719
CEP68	ILMN_1808500	0.44319	0.117707	3.76521	0.00039067	0.0037039	cg27576669, cg27131142, cg02892368, cg14493336, cg02016405, cg07509511
KIT	ILMN_2229379	0.443155	0.117709	3.76483	0.000391141	0.00370615	cg16928454, cg24867302, cg01819568, cg02883198
GPHB5	ILMN_1788650	0.44303	0.117717	3.76351	0.000392804	0.00370642	cg02938807
CMTM4	ILMN_1729514	0.443039	0.117717	3.76361	0.000392675	0.00370642	cg02420395, cg05404009, ch.16.1446528F
TREM1	ILMN_1688231	0.443096	0.117713	3.76421	0.000391916	0.00370642	cg25997486, cg26142076
WDR27	ILMN_1688160	0.443085	0.117714	3.7641	0.000392065	0.00370642	cg13640297, cg14862502, cg04164744, cg22389147, cg13211832, cg25043633
DGKI	ILMN_1718266	0.443041	0.117716	3.76363	0.000392649	0.00370642	cg08776711, cg09390962, cg06369657, cg06957053, cg18336215, cg02920600, cg24632830, cg20242392, cg13620119, cg20347666
ARHGEF9	ILMN_1779370	0.443031	0.117717	3.76352	0.000392785	0.00370642	cg14648036
AP3S1	ILMN_2311761	0.443101	0.117712	3.76426	0.000391852	0.00370642	cg26408925
TSPAN15	ILMN_1803850	0.442996	0.117719	3.76316	0.000393251	0.00370843	cg16510871, cg14388049, cg12610070, cg24419550
CELSR1	ILMN_1694482	0.44292	0.117724	3.76235	0.000394266	0.00371171	cg06397345, cg09122308, cg10701080, cg00784671, cg22890605, cg24816971, cg09461388, cg18190219, cg06056169, cg17117905, cg26180255, cg18334915, cg04487945, cg15955935, cg11969952
SATB2	ILMN_1738657	0.442935	0.117723	3.76251	0.000394061	0.00371171	cg23994043, cg04554576, cg16398921
CUL4B	ILMN_2385161	0.442917	0.117724	3.76232	0.0003943	0.00371171	cg07480829
CD86	ILMN_1714602	0.442896	0.117726	3.7621	0.000394586	0.00371203	cg23931884, cg03431166, cg27057600, cg00705157, cg09410271, cg03299654, cg04387658
CD151	ILMN_1661589	0.442863	0.117728	3.76174	0.000395036	0.00371203	cg23754390, cg12669354, cg18000076, cg11881990, cg22009923, cg08087541, cg11385501, cg13195529, cg23562381, cg07770855, cg26621248, cg07712977
DLGAP1	ILMN_1740450	0.442873	0.117727	3.76185	0.000394898	0.00371203	cg12640568, cg07217718, cg16672818, cg25439807, cg10900394, cg10489650, cg00495303, cg18460186, cg05637792, cg01635280, cg13436049, cg18101707, cg06917015, cg07048414, cg00347981, cg06920833, cg07989614, cg13888808, cg25358264, cg01959652, cg07548842, cg16316662, cg01367444, cg06070496, cg00024377
RUNX1	ILMN_1730797	0.442819	0.117731	3.76128	0.000395621	0.00371529	cg07201215, cg12083928, cg01664727, cg22698744, cg06758350, cg00994804, cg12477880, cg02233071, cg14937633, cg22424399, cg01530448, cg12724001, cg22866426, cg07511671, cg05504927, cg07194102, cg15091747, cg09889857, cg22652934, cg15412634, cg06176221, cg26974661, cg20418711, cg00794883, cg03142697
IL1R1	ILMN_1810584	0.442802	0.117732	3.7611	0.000395852	0.00371529	cg06167053, cg19964325, cg26556684, cg16311827
ACYP1	ILMN_2319825	0.442733	0.117736	3.76038	0.000396772	0.00372173	cg01546919, cg02893407
HEATR5B	ILMN_2187487	0.44266	0.117741	3.75961	0.000397754	0.00372874	cg25176297, cg09722212
ABCB5	ILMN_1658257	0.442636	0.117743	3.75935	0.000398085	0.00372964	cg05347471, cg14878128, cg04595658, cg19169288, cg02470904
PDLIM5	ILMN_2412281	0.44251	0.117751	3.75802	0.000399786	0.00374116	cg15313339, cg07236912
P2RY6	ILMN_1790029	0.442511	0.117751	3.75803	0.000399767	0.00374116	cg06637774, cg12889420, cg21805019, cg03648063, cg00277342
KCNN4	ILMN_1709937	0.442485	0.117752	3.75775	0.000400128	0.00374167	cg22904711, cg11624345, cg10767665, cg15988552, cg26960896, cg03731131
NRXN1	ILMN_1673152	0.442471	0.117753	3.75761	0.000400312	0.00374167	cg09271709, cg06578832, cg08415819, cg05495351, cg19110349, cg20062057, cg13594075, cg21455160, cg20536469, cg23851515, cg26281685, cg08425543, cg11775579, cg18396357
SRPK2	ILMN_1657451	0.442403	0.117758	3.75689	0.000401235	0.00374588	cg00619087, cg03670501, cg26774981, cg19203911, cg21117653, cg27395226, cg09093137
CYP1B1	ILMN_1693338	0.442406	0.117758	3.75692	0.000401197	0.00374588	cg20408276, cg02162897
MUT	ILMN_2078074	0.442376	0.11776	3.7566	0.000401605	0.00374714	cg08367673
BBS7	ILMN_2377056	0.442256	0.117767	3.75534	0.00040324	0.00376018	cg23574427, cg06259050
C4BPB	ILMN_2347789	0.442236	0.117769	3.75512	0.000403518	0.00376056	cg21571160, cg01675538
SKP2	ILMN_1801391	0.442161	0.117773	3.75433	0.000404542	0.00376789	cg26986283, cg27130364, cg02409169, cg06925033
ERBB3	ILMN_1751346	0.44212	0.117776	3.75391	0.000405094	0.00377082	cg17843101, cg19258882
FBXO18	ILMN_1729430	0.442079	0.117779	3.75347	0.000405657	0.00377184	cg11240430, cg02657824, cg04130844, cg27435660, cg18637935, cg11047426, cg16810495, cg00148411, cg12219469
CYB5R3	ILMN_2308582	0.442078	0.117779	3.75346	0.000405679	0.00377184	cg20727362, cg24582896, cg06291750, cg23712744, cg27540604, cg02935298, cg04059188, cg19372889, cg11486643, cg24251862, cg05582098, cg08690876, cg10108828, cg00954769
VAPA	ILMN_2405190	0.441997	0.117784	3.75261	0.000406785	0.00377991	cg13461118, cg25718196
DDX42	ILMN_1674163	0.441979	0.117785	3.75241	0.000407041	0.00378007	cg01565304
CYB5A	ILMN_2312194	0.441918	0.117789	3.75177	0.000407874	0.00378057	cg18274065, cg23685965
ARRDC5	ILMN_2153787	0.441932	0.117788	3.75192	0.000407678	0.00378057	cg22898924, cg04739525, cg14242359, cg08873568
TMEM86A	ILMN_1797021	0.441878	0.117792	3.75134	0.000408435	0.00378057	cg02081001, cg18989270
SPCS3	ILMN_1667707	0.441871	0.117792	3.75128	0.000408524	0.00378057	cg24634408, cg23598052
IGFALS	ILMN_2188966	0.441902	0.11779	3.7516	0.000408104	0.00378057	cg05982504, cg10325224
BTBD1	ILMN_1691927	0.441925	0.117789	3.75185	0.00040778	0.00378057	cg19722706
SLC35F3	ILMN_1814797	0.441816	0.117796	3.7507	0.000409286	0.00378542	cg00374627, cg00161124, cg16648603, cg25410233, cg09119043, cg21667736, cg08885541, cg04143909, cg14315019, cg03653636, cg07566700, cg05449874, cg14527578, cg09674468, cg04906447, cg10228857, cg25575970, cg23445321, cg25736663, cg27548827, cg06369407
FOXP1	ILMN_1768248	0.441789	0.117797	3.75042	0.000409653	0.00378661	cg05384123, cg15981626, cg25554530, cg18267131, cg23546115, cg17803993, cg14217987, cg01165615, cg07322611, cg05716142, cg18376927, cg06607738, cg22019938, cg06439554, cg02845735, cg25582158, cg07368857, cg22882890, cg18527386, cg18444952, cg26992381, cg13726313
MRPL13	ILMN_1671158	0.44174	0.117801	3.74989	0.000410339	0.00379074	cg16722078, cg02510299
WDR59	ILMN_1795428	0.441697	0.117803	3.74944	0.000410931	0.00379131	cg04539283, cg07249813, cg05828191, cg18014413, cg16379316
GGA1	ILMN_2278908	0.441695	0.117804	3.74942	0.000410956	0.00379131	cg21268578, cg12435154
SMURF1	ILMN_1779492	0.441684	0.117804	3.7493	0.000411118	0.00379131	cg05967295, cg15610075, cg21886275, cg21923568, cg18162758, cg27297376, cg13678625, cg10929802
CHRNA1	ILMN_2268969	0.441645	0.117807	3.74889	0.000411658	0.00379409	cg19824502
PHACTR3	ILMN_1666222	0.441497	0.117816	3.74733	0.000413721	0.00380868	cg24683609, cg24334029, cg01797751, cg07673445, cg04993169, cg23218431, cg15951413, cg06230714, cg09854029
SEMA4C	ILMN_2115669	0.441509	0.117816	3.74746	0.00041355	0.00380868	cg11344744, cg06835182
FBXO43	ILMN_2344907	0.441473	0.117818	3.74708	0.000414053	0.00380953	cg00741661, cg20264972
CAMK2D	ILMN_1658818	0.441384	0.117824	3.74614	0.000415297	0.00381876	cg06633243, cg16914946, cg07795325
SLC45A1	ILMN_2324162	0.441341	0.117826	3.74568	0.00041591	0.00382096	cg06322323, cg04994795
FBXW7	ILMN_1655906	0.441333	0.117827	3.7456	0.000416018	0.00382096	cg04843115, cg21987515
PCDHA12	ILMN_2288582	0.441295	0.117829	3.74521	0.000416548	0.0038214	cg09936552
SLC44A4	ILMN_2274775	0.441311	0.117828	3.74537	0.000416334	0.0038214	cg04489104, cg04567302, cg24707219, cg14419781, cg07363637, cg27257955, cg03045620, cg07357081, cg24493649
LPHN2	ILMN_1697548	0.441237	0.117833	3.74459	0.000417374	0.00382677	cg17083209, cg25974355
CLGN	ILMN_2050813	0.44121	0.117835	3.74431	0.000417742	0.00382793	cg03710295, cg24695316
RAPH1	ILMN_1718405	0.441184	0.117837	3.74403	0.000418114	0.00382913	cg13320224, cg01018274, cg10083443, cg05080285
RCCD1	ILMN_2391324	0.441043	0.117846	3.74255	0.000420103	0.00384513	cg09698960, cg19822110, cg00428051, cg14696334, cg13287772, cg26869047, cg22464295, cg22110973, cg22570213, cg15341132, cg26322951
VPS53	ILMN_1806510	0.440997	0.117849	3.74207	0.000420755	0.00384666	cg06251561, cg26203278, cg27241957, cg09396329, cg18845250, cg24783785, cg15137213, cg13235164, cg13508072, cg09006420, cg24297901, cg14375496, cg22252112, cg22515010, cg08881796, cg03468132, cg08889023
PPP1R3B	ILMN_2131103	0.441012	0.117848	3.74222	0.000420548	0.00384666	cg20438142, cg02269453, cg20749955, cg05806645, cg09774589
HLA-C	ILMN_2150787	0.440916	0.117854	3.74121	0.000421914	0.00385503	cg18511546, cg26392102
DUSP22	ILMN_1730765	0.440853	0.117858	3.74055	0.000422808	0.00386098	cg10270150, cg13719228, cg10507384, cg20686064, cg26668828, cg07332563, cg07714410, cg05064044, cg06178974, cg18110333, cg01773443, cg09779827, cg04267224, cg11235426, cg11170393, cg18134411, cg08177126, cg17604214, cg17876578, cg22949951, cg21548813, cg03395511, cg03624871, cg27401097, cg01516881, cg15742329, cg25772380, cg08244765, cg05371885
ENTPD8	ILMN_2416019	0.440805	0.117861	3.74004	0.000423493	0.00386501	cg13573611
MC2R	ILMN_1778521	0.440743	0.117865	3.73939	0.000424375	0.00387084	cg00527908
GLCCI1	ILMN_1781431	0.440725	0.117866	3.7392	0.00042464	0.00387103	cg00154107, cg15444149, cg17808910, cg03436530
TAP2	ILMN_1777565	0.440657	0.117871	3.73849	0.000425604	0.00387759	cg23560159, cg08998192, cg10088320, cg26260794, cg12854186, cg10698654, cg22940798, cg22798247, cg05420994, cg02633767, cg12121080
CNNM2	ILMN_1797132	0.440618	0.117873	3.73807	0.000426177	0.00387835	cg11704582, cg03493300, cg15954132, cg03267668, cg05134857, cg02927836
CBS	ILMN_1804735	0.44062	0.117873	3.7381	0.000426137	0.00387835	cg01788910, cg07245150, cg14171527, cg15300856, cg02644491, cg23782952, cg23096476, cg13511154
OR3A3	ILMN_1801987	0.440534	0.117879	3.73719	0.000427379	0.00388706	cg05674036
DEFB124	ILMN_2104732	0.440475	0.117882	3.73657	0.000428227	0.00389255	cg17418055, cg03900072, cg13405782
DZIP1L	ILMN_2078466	0.440399	0.117887	3.73576	0.000429331	0.00389976	cg07253126, cg22775310, cg21459229, cg24168516, cg09375033, cg03270524, cg02876760, cg18095506, cg15655868, cg05987030, cg09151521, cg15546194
CDH4	ILMN_1769891	0.440386	0.117888	3.73563	0.000429511	0.00389976	cg22209466, cg21256764, cg21952799, cg04614651, cg01128169, cg14796015, cg00626837, cg07201996, cg17659852, cg04335891, cg18627496, cg26075360, cg12337440, cg00858804, cg22031664, cg05822299, cg18971094, cg01856511, cg13786944, cg03215161, cg19668256
REEP3	ILMN_1722642	0.44022	0.117899	3.73388	0.000431924	0.00391155	cg05592245, cg26029786, cg05091115, cg11226562, cg12484738, cg18731860
PCBP1	ILMN_1673215	0.440211	0.117899	3.73379	0.000432043	0.00391155	cg08479476, cg26487157
CPNE1	ILMN_2307025	0.440229	0.117898	3.73398	0.000431781	0.00391155	cg18967082, cg03168614
FBXO28	ILMN_2045911	0.440229	0.117898	3.73398	0.000431784	0.00391155	cg00930078
[truncated: 14,119 more rows]

## Sheet: Table_S3
Supplementary Table S3. Associations between ΔDNAm (differences in maternal and neonatal methylation levels) and newborn sex for individual DNAm sites.
[truncated: 18,771 more rows]

[truncated: 3 more sheets: Table_S4, Table_S5, Table_S6]
